# Supplementary material for: Comparative genomics of metabolic networks of free-living and parasitic eukaryotes
Source: BMC Genomics. 2010 Mar 31;11:217. doi: 10.1186/1471-2164-11-217 (PMC2858753; doi:10.1186/1471-2164-11-217)
Supplement: Additional file 1 — Reconstructed core metabolic networks in tabular form. MS Excel file with one spreadsheet per organism, containing predicted enzymes (EC number), corresponding educts, products, reaction, and pathway maps (KEGG numbers). [file 1471-2164-11-217-S1.XLS]

## Sheet: T. brucei
Enzyme	Educt	Produc	Reaction	Pathway
1.1.1.-	C00546	C05235	R02528	map00260
1.1.1.-	C03087	C05548	R04142	map00310
1.1.1.-	C05548	C03087	R04142	map00310
1.1.1.103	C00188	C03508	R01465	map00260
1.1.1.205	C00130	C00655	R01130	map00230
1.1.1.31	C06001	C06002	R05066	map00280
1.1.1.31	C06002	C06001	R05066	map00280
1.1.1.35	C00332	C01144	R01975	map00310
1.1.1.35	C01144	C00332	R01975	map00310
1.1.1.35	C01144	C00332	R01975	map00380
1.1.1.35	C03344	C04405	R04203	map00280
1.1.1.35	C04405	C03344	R04203	map00280
1.1.1.35	C06001	C06002	R05066	map00280
1.1.1.35	C06002	C06001	R05066	map00280
1.1.1.37	C00036	C00149	R00342	map00020
1.1.1.37	C00149	C00036	R00342	map00020
1.1.1.42	C00026	C05379	R00268	map00020
1.1.1.42	C00311	C00026	R00267	map00480
1.1.1.42	C00311	C05379	R01899	map00020
1.1.1.42	C05379	C00026	R00268	map00020
1.1.1.42	C05379	C00311	R01899	map00020
1.1.1.49	C00087	C00087	R00779	map00480
1.1.1.49	C00668	C01236	R02736	map00030
1.1.1.49	C00668	C01236	R02736	map00480
1.1.99.1	C00114	C00576	R01025	map00260
1.1.99.1	C00576	C00719	R02567	map00260
1.11.1.9	C00051	C00127	R00274	map00480
1.11.1.9	C00127	C00051	R00274	map00480
1.14.-.-	C05836	C05837	R04997	map00380
1.17.4.1	C00008	C00206	R02017	map00230
1.17.4.1	C00015	C01346	R02018	map00240
1.17.4.1	C00035	C00361	R02019	map00230
1.17.4.1	C00112	C00705	R02024	map00240
1.2.1.-	C05654	C05655	R04916	map00380
1.2.1.-	C05654	C05655	R04917	map00380
1.2.1.-	C05931	C05932	R05049	map00330
1.2.1.-	C05932	C05931	R05049	map00330
1.2.1.-	C12987	C12988	R06843	map00300
1.2.1.12	C00118	C00236	R01061	map00010
1.2.1.12	C00118	C00236	R01063	map00010
1.2.1.12	C00236	C00118	R01061	map00010
1.2.1.12	C00236	C00118	R01063	map00010
1.2.1.12	C03341	C03943	R04201	map00472
1.2.1.12	C03943	C03341	R04201	map00472
1.2.1.3	C00033	C00084	R00710	map00010
1.2.1.3	C00033	C00084	R00711	map00010
1.2.1.3	C00084	C00033	R00710	map00010
1.2.1.3	C00084	C00033	R00711	map00010
1.2.1.3	C00555	C00334	R01986	map00330
1.2.1.3	C00555	C00334	R02549	map00410
1.2.1.3	C00637	C00954	R02678	map00380
1.2.1.3	C01149	C01181	R03283	map00310
1.2.1.3	C05130	C02835	R04065	map00340
1.2.1.3	C05634	C05635	R04903	map00380
1.2.1.3	C05665	C00099	R00904	map00410
1.2.1.3	C05936	C02946	R05050	map00330
1.2.1.3	C06002	C02170	R03869	map00280
1.2.4.1	C00022	C00024	R00210	map00010
1.2.4.1	C00022	C05125	R00014	map00010
1.2.4.1	C05125	C01136	R03270	map00010
1.2.4.2	C00026	C05381	R00621	map00020
1.2.4.2	C00322	C00527	R01933	map00380
1.2.4.2	C00322	C06157	R01940	map00310
1.2.4.2	C05381	C01169	R03316	map00020
1.2.4.4	C00141	C04424	R01701	map00280
1.2.4.4	C00233	C05119	R01702	map00280
1.2.4.4	C03465	C05118	R04225	map00280
1.3.99.10	C02939	C03069	R04095	map00280
1.3.99.3	C00100	C00894	R00924	map00410
1.3.99.3	C00630	C03460	R02661	map00280
1.3.99.3	C00894	C00100	R00924	map00410
1.3.99.3	C01033	C03345	R03172	map00280
1.3.99.3	C02939	C03069	R04095	map00280
1.3.99.3	C03069	C02939	R04095	map00280
1.3.99.3	C03345	C01033	R03172	map00280
1.3.99.3	C03460	C00630	R02661	map00280
1.4.1.2	C00025	C00026	R00243	map00251
1.4.1.2	C00026	C00025	R00243	map00251
1.4.4.2	C00037	C01242	R03425	map00260
1.4.4.2	C02051	C01242	R03425	map00260
1.5.1.-	C02220	C00322	R01937	map00380
1.5.1.-	C02220	C00322	R01938	map00380
1.5.1.2	C00148	C03912	R01248	map00220
1.5.1.2	C00148	C03912	R01248	map00330
1.5.1.2	C00148	C03912	R01251	map00220
1.5.1.2	C00148	C03912	R01251	map00330
1.5.1.2	C01157	C04281	R03291	map00330
1.5.1.2	C01157	C04281	R03293	map00330
1.5.1.2	C03912	C00148	R01248	map00220
1.5.1.2	C03912	C00148	R01248	map00330
1.5.1.2	C03912	C00148	R01251	map00220
1.5.1.2	C03912	C00148	R01251	map00330
1.5.1.2	C04281	C01157	R03291	map00330
1.5.1.2	C04281	C01157	R03293	map00330
1.8.1.4	C00022	C00024	R00210	map00010
1.8.1.4	C00248	C00579	R01698	map00010
1.8.1.4	C00248	C00579	R01698	map00020
1.8.1.4	C00579	C00248	R01698	map00010
1.8.1.4	C00579	C00248	R01698	map00020
1.8.1.4	C02972	C02051	R03815	map00260
2.1.1.-	C00135	C01152	R01159	map00340
2.1.1.-	C00632	C05831	R02671	map00380
2.1.1.-	C00780	C05659	R02912	map00380
2.1.1.-	C02442	C06199	R03943	map00350
2.1.1.-	C02470	C05830	R03955	map00380
2.1.1.-	C03167	C06452	R05201	map00440
2.1.1.-	C05691	C05692	R04939	map00450
2.1.1.-	C05693	C05694	R04939	map00450
2.1.1.-	C06453	C05776	R05201	map00440
2.1.1.10	C00155	C00073	R00650	map00271
2.1.1.14	C00155	C00073	R04405	map00271
2.1.1.14	C04489	C04144	R04405	map00271
2.1.2.10	C00037	C01242	R03425	map00260
2.1.2.10	C00101	C00143	R04125	map00260
2.1.2.10	C01242	C00014	R04125	map00260
2.1.2.10	C01242	C00143	R04125	map00260
2.1.2.10	C01242	C02972	R04125	map00260
2.1.2.10	C02051	C01242	R03425	map00260
2.1.2.9	C02430	C03294	R03940	map00271
2.1.3.2	C00049	C00438	R01397	map00240
2.1.3.2	C00049	C00438	R01397	map00252
2.1.3.2	C00169	C00438	R01397	map00240
2.1.3.2	C00169	C00438	R01397	map00252
2.2.1.1	C00117	C00118	R01641	map00030
2.2.1.1	C00117	C00281	R01641	map00030
2.2.1.1	C00118	C00117	R01641	map00030
2.2.1.1	C00118	C00231	R01641	map00030
2.2.1.1	C00118	C00231	R01830	map00030
2.2.1.1	C00118	C00279	R01830	map00030
2.2.1.1	C00231	C00118	R01641	map00030
2.2.1.1	C00231	C00118	R01830	map00030
2.2.1.1	C00231	C00281	R01641	map00030
2.2.1.1	C00231	C05345	R01830	map00030
2.2.1.1	C00279	C00118	R01830	map00030
2.2.1.1	C00279	C05345	R01830	map00030
2.2.1.1	C00281	C00117	R01641	map00030
2.2.1.1	C00281	C00231	R01641	map00030
2.2.1.1	C05345	C00231	R01830	map00030
2.2.1.2	C00118	C00279	R01827	map00030
2.2.1.2	C00118	C05345	R01827	map00030
2.2.1.2	C00279	C00118	R01827	map00030
2.2.1.2	C00279	C05382	R01827	map00030
2.2.1.2	C05345	C00118	R01827	map00030
2.2.1.2	C05345	C05382	R01827	map00030
2.2.1.2	C05382	C00279	R01827	map00030
2.2.1.2	C05382	C05345	R01827	map00030
2.3.1.-	C00047	C02727	R00454	map00310
2.3.1.-	C00141	C04424	R01701	map00280
2.3.1.-	C00388	C05135	R02152	map00340
2.3.1.-	C00582	C05598	R05841	map00360
2.3.1.-	C02727	C00047	R00454	map00310
2.3.1.-	C03283	C06442	R06978	map00260
2.3.1.-	C04424	C00630	R02662	map00280
2.3.1.-	C05118	C01033	R03174	map00280
2.3.1.-	C05119	C02939	R04097	map00280
2.3.1.-	C05338	C05596	R04777	map00350
2.3.1.12	C00022	C00024	R00210	map00010
2.3.1.12	C00024	C01136	R02569	map00010
2.3.1.12	C01136	C00024	R02569	map00010
2.3.1.16	C00024	C00332	R00238	map00280
2.3.1.16	C03344	C00024	R00927	map00280
2.3.1.16	C03344	C00100	R00927	map00280
2.3.1.29	C00024	C03508	R00371	map00260
2.3.1.29	C00037	C03508	R00371	map00260
2.3.1.29	C03508	C00024	R00371	map00260
2.3.1.29	C03508	C00037	R00371	map00260
2.3.1.61	C00091	C01169	R02570	map00020
2.3.1.61	C00527	C06157	R02571	map00310
2.3.1.61	C01169	C00091	R02570	map00020
2.3.1.61	C06157	C00527	R02571	map00310
2.3.1.7	C00487	C02571	R02396	map00252
2.3.1.7	C02571	C00487	R02396	map00252
2.3.3.1	C00024	C00158	R00351	map00020
2.3.3.1	C00036	C00158	R00351	map00020
2.4.2.-	C04916	C04677	R04558	map00340
2.4.2.10	C00295	C01103	R01870	map00240
2.4.2.7	C00119	C00020	R00190	map00230
2.4.2.7	C00144	C00242	R01229	map00230
2.4.2.7	C00147	C00020	R00190	map00230
2.4.2.7	C00242	C00144	R01229	map00230
2.4.2.7	C04051	C04677	R04378	map00230
2.4.2.7	C04677	C04051	R04378	map00230
2.4.2.9	C00105	C00106	R00966	map00240
2.4.2.9	C00106	C00105	R00966	map00240
2.5.1.16	C00134	C00315	R01920	map00220
2.5.1.16	C00134	C00315	R01920	map00330
2.5.1.16	C00170	C01137	R02869	map00410
2.5.1.16	C00315	C00750	R02869	map00220
2.5.1.16	C00315	C00750	R02869	map00330
2.5.1.16	C00750	C00315	R02869	map00410
2.5.1.16	C01137	C00170	R01920	map00220
2.5.1.16	C01137	C00170	R01920	map00330
2.5.1.16	C01137	C00170	R02869	map00220
2.5.1.16	C01137	C00170	R02869	map00330
2.5.1.6	C00073	C00019	R00177	map00271
2.5.1.6	C05335	C05691	R04771	map00450
2.6.1.1	C00036	C00049	R00355	map00251
2.6.1.1	C00036	C00049	R00355	map00252
2.6.1.1	C00049	C00036	R00355	map00251
2.6.1.1	C00049	C00036	R00355	map00252
2.6.1.1	C00079	C00166	R00694	map00360
2.6.1.1	C00079	C00166	R00694	map00400
2.6.1.1	C00082	C01179	R00734	map00350
2.6.1.1	C00082	C01179	R00734	map00400
2.6.1.1	C00166	C00079	R00694	map00360
2.6.1.1	C00166	C00079	R00694	map00400
2.6.1.1	C00506	C05528	R02433	map00272
2.6.1.1	C00606	C05527	R02619	map00272
2.6.1.1	C00957	C00097	R00896	map00272
2.6.1.1	C01179	C00082	R00734	map00350
2.6.1.1	C01179	C00082	R00734	map00400
2.6.1.1	C05528	C00506	R02433	map00272
2.6.1.1	C05947	C05946	R05052	map00330
2.6.1.16	C00085	C00352	R00768	map00251
2.6.1.2	C00022	C00041	R00258	map00251
2.6.1.2	C00022	C00041	R00258	map00252
2.6.1.2	C00041	C00022	R00258	map00251
2.6.1.2	C00041	C00022	R00258	map00252
2.6.1.42	C00123	C00233	R01090	map00280
2.6.1.42	C00123	C00233	R01090	map00290
2.6.1.42	C00141	C00183	R01214	map00290
2.6.1.42	C00183	C00141	R01214	map00280
2.6.1.42	C00233	C00123	R01090	map00290
2.6.1.42	C00407	C03465	R02198	map00280
2.6.1.42	C06008	C00407	R02199	map00290
2.7.1.1	C000221	C01172	R01600	map00010
2.7.1.1	C00267	C00668	R01786	map00010
2.7.1.11	C05345	C05378	R04779	map00010
2.7.1.11	C05345	C05378	R04779	map00030
2.7.1.15	C00117	C00121	R01051	map00030
2.7.1.15	C00121	C00117	R01051	map00030
2.7.1.15	C00673	C01801	R02750	map00030
2.7.1.15	C01801	C00673	R02750	map00030
2.7.1.20	C00212	C00020	R00185	map00230
2.7.1.21	C00214	C00364	R01567	map00240
2.7.1.21	C00365	C00526	R02099	map00240
2.7.1.21	C00526	C00365	R02099	map00240
2.7.1.39	C00263	C01102	R01771	map00260
2.7.1.40	C00022	C00074	R01138	map00230
2.7.1.40	C00035	C00044	R00430	map00230
2.7.1.40	C00044	C00035	R00430	map00230
2.7.1.40	C00074	C00022	R00200	map00010
2.7.1.40	C00074	C00022	R01858	map00230
2.7.2.3	C00236	C00197	R01512	map00010
2.7.3.3	C00062	C05945	R00554	map00330
2.7.4.3	C00020	C00008	R00127	map00230
2.7.4.3	C00360	C00206	R01547	map00230
2.7.4.6	C00002	C00008	R00124	map00230
2.7.4.6	C00002	C00008	R00156	map00240
2.7.4.6	C00002	C00008	R00330	map00230
2.7.4.6	C00002	C00008	R00570	map00240
2.7.4.6	C00002	C00008	R00722	map00230
2.7.4.6	C00002	C00008	R01137	map00230
2.7.4.6	C00002	C00008	R01857	map00230
2.7.4.6	C00002	C00008	R02093	map00240
2.7.4.6	C00002	C00008	R02326	map00240
2.7.4.6	C00002	C00008	R02331	map00240
2.7.4.6	C00002	C00008	R03530	map00230
2.7.4.6	C00008	C00002	R00330	map00230
2.7.4.6	C00008	C00002	R00570	map00240
2.7.4.6	C00008	C00002	R00722	map00230
2.7.4.6	C00008	C00002	R01137	map00230
2.7.4.6	C00008	C00002	R01857	map00230
2.7.4.6	C00008	C00002	R02093	map00240
2.7.4.6	C00008	C00002	R02326	map00240
2.7.4.6	C00008	C00002	R02331	map00240
2.7.4.6	C00008	C00002	R03530	map00230
2.7.4.6	C00015	C00075	R00156	map00240
2.7.4.6	C00035	C00044	R00330	map00230
2.7.4.6	C00044	C00035	R00330	map00230
2.7.4.6	C00063	C00112	R00570	map00240
2.7.4.6	C00104	C00081	R00722	map00230
2.7.4.6	C00112	C00063	R00570	map00240
2.7.4.6	C00131	C00206	R01137	map00230
2.7.4.6	C00206	C00131	R01137	map00230
2.7.4.6	C00286	C00361	R01857	map00230
2.7.4.6	C00361	C00286	R01857	map00230
2.7.4.6	C00363	C00459	R02093	map00240
2.7.4.6	C00458	C00705	R02326	map00240
2.7.4.6	C00459	C00363	R02093	map00240
2.7.4.6	C00460	C01346	R02331	map00240
2.7.4.6	C00705	C00458	R02326	map00240
2.7.4.6	C01344	C01345	R03530	map00230
2.7.4.6	C01345	C01344	R03530	map00230
2.7.4.6	C01346	C00460	R02331	map00240
2.7.4.8	C00035	C00144	R00332	map00230
2.7.4.8	C00144	C00035	R00332	map00230
2.7.4.8	C00361	C00362	R02090	map00230
2.7.4.8	C00362	C00361	R02090	map00230
2.7.4.9	C00214	C00364	R01567	map00240
2.7.4.9	C00363	C00364	R02094	map00240
2.7.4.9	C00364	C00363	R02094	map00240
2.7.4.9	C00365	C01346	R02098	map00240
2.7.4.9	C01346	C00365	R02098	map00240
2.7.6.1	C00117	C00119	R01049	map00030
2.7.6.1	C00117	C00119	R01049	map00230
2.7.6.1	C00119	C00117	R01049	map00030
2.7.7.14	C03557	C05673	R04247	map00440
2.7.7.15	C06459	C05674	R02590	map00440
2.7.7.19	C00002	C00046	R00435	map00230
2.7.7.19	C00046	C00002	R00435	map00230
2.7.7.6	C00002	C00046	R00435	map00230
2.7.7.6	C00044	C00046	R00441	map00230
2.7.7.6	C00046	C00002	R00435	map00230
2.7.7.6	C00046	C00044	R00441	map00230
2.7.7.6	C00046	C00063	R00442	map00240
2.7.7.6	C00046	C00075	R00443	map00240
2.7.7.6	C00063	C00046	R00442	map00240
2.7.7.6	C00075	C00046	R00443	map00240
2.7.7.7	C00039	C00131	R00375	map00230
2.7.7.7	C00039	C00286	R00376	map00230
2.7.7.7	C00039	C00458	R00377	map00240
2.7.7.7	C00039	C00459	R00378	map00240
2.7.7.7	C00131	C00039	R00375	map00230
2.7.7.7	C00286	C00039	R00376	map00230
2.7.7.7	C00458	C00039	R00377	map00240
2.7.7.7	C00459	C00039	R00378	map00240
2.7.8.-	C00195	C05681	R04921	map00440
2.7.8.-	C05673	C05681	R04921	map00440
2.7.8.1	C00165	C05675	R04920	map00440
2.7.8.1	C05673	C05675	R04920	map00440
2.8.1.2	C00022	C00957	R03105	map00272
2.8.3.5	C00042	C00091	R00410	map00280
2.8.3.5	C00091	C00042	R00410	map00280
2.8.3.5	C00164	C00332	R00410	map00280
2.8.3.5	C00332	C00164	R00410	map00280
3.1.1.17	C00198	C00257	R01519	map00030
3.1.3.11	C05378	C05345	R04780	map00010
3.1.3.11	C05378	C05345	R04780	map00030
3.2.2.1	C00212	C00147	R01245	map00230
3.2.2.1	C00294	C00262	R01770	map00230
3.2.2.1	C00387	C00242	R01677	map00230
3.2.2.1	C01762	C00385	R02143	map00230
3.2.2.3	C00299	C00106	R01080	map00240
3.3.1.1	C00021	C00155	R00192	map00271
3.3.1.1	C00021	C00212	R00192	map00271
3.3.1.1	C05692	C00212	R04936	map00450
3.3.1.1	C05692	C05698	R04936	map00450
3.4.-.-	C05546	C03793	R04313	map00310
3.5.1.-	C03296	C03415	R04189	map00330
3.5.1.-	C03415	C03296	R04189	map00330
3.5.1.-	C05931	C00025	R00411	map00280
3.5.1.-	C12989	C00033	R06845	map00300
3.5.1.-	C12989	C00047	R06845	map00300
3.5.1.14	C00437	C00077	R00669	map00220
3.5.1.16	C00437	C00077	R00669	map00220
3.5.1.3	C00940	C00026	R00269	map00251
3.5.1.3	C02362	C00036	R00348	map00252
3.5.2.3	C00337	C00438	R01993	map00240
3.5.2.3	C00438	C00337	R01993	map00240
3.5.3.1	C00062	C00077	R00551	map00220
3.5.3.1	C00062	C00077	R00551	map00330
3.5.4.3	C00242	C00385	R01676	map00230
3.5.4.6	C00020	C00130	R00181	map00230
3.5.5.1	C00726	C00060	R00540	map00460
3.5.5.1	C02938	C00954	R03093	map00380
3.5.5.1	C05714	C01401	R03542	map00460
3.5.5.1	C05715	C00302	R01887	map00460
3.6.1.11	C01228	C04494	R03409	map00230
3.6.1.11	C04494	C01228	R03409	map00230
3.6.1.23	C00460	C00365	R02100	map00240
3.6.1.29	C06197	C00008	R00187	map00230
3.6.1.29	C06197	C00020	R00187	map00230
3.6.1.41	C01260	C00008	R00125	map00230
3.6.1.6	C00015	C00105	R00155	map00240
3.6.1.6	C00035	C00144	R00328	map00230
3.6.1.6	C00104	C00130	R00961	map00230
3.6.1.7	C00236	C00197	R01515	map00010
3.6.3.1	C00002	C00008	R00086	map00230
3.7.1.3	C00328	C00108	R00987	map00380
3.7.1.3	C02406	C05653	R03936	map00380
3.7.1.3	C03227	C00632	R02668	map00380
4.1.1.23	C00331	C00637	R01974	map00380
4.1.1.23	C01103	C00105	R00965	map00240
4.1.1.49	C00036	C00074	R00341	map00020
4.1.1.49	C00074	C00036	R00341	map00020
4.1.1.50	C00019	C01137	R00178	map00330
4.1.1.9	C00083	C00024	R00233	map00410
4.1.2.13	C00111	C05378	R01070	map00010
4.1.2.13	C00111	C05378	R01070	map00030
4.1.2.13	C00118	C05378	R01070	map00010
4.1.2.13	C00118	C05378	R01070	map00030
4.1.2.13	C05378	C00111	R01070	map00010
4.1.2.13	C05378	C00111	R01070	map00030
4.1.2.13	C05378	C00118	R01070	map00010
4.1.2.13	C05378	C00118	R01070	map00030
4.1.2.4	C00084	C00673	R01066	map00030
4.1.2.4	C00118	C00673	R01066	map00030
4.1.2.4	C00673	C00084	R01066	map00030
4.1.2.4	C00673	C00118	R01066	map00030
4.1.3.4	C00164	C00356	R01360	map00280
4.1.3.4	C00356	C00164	R01360	map00280
4.2.1.11	C00074	C00631	R00658	map00010
4.2.1.11	C00944	C02637	R03084	map00400
4.2.1.11	C02637	C00944	R03084	map00400
4.2.1.17	C00877	C01144	R03026	map00310
4.2.1.17	C00877	C01144	R03026	map00380
4.2.1.17	C00894	C05668	R03045	map00410
4.2.1.17	C03069	C05998	R04137	map00280
4.2.1.17	C03345	C04405	R04204	map00280
4.2.1.17	C03460	C06000	R04224	map00280
4.2.1.17	C05668	C00894	R03045	map00410
4.2.1.17	C05998	C03069	R04137	map00280
4.2.1.2	C00122	C00149	R01082	map00020
4.2.1.2	C00149	C00122	R01082	map00020
4.2.1.3	C00158	C00311	R01324	map00020
4.2.1.3	C00158	C00417	R01325	map00020
4.2.1.3	C00311	C00158	R01324	map00020
4.2.1.3	C00311	C00417	R01900	map00020
4.2.1.3	C00417	C00158	R01325	map00020
4.2.1.3	C00417	C00311	R01900	map00020
4.2.1.70	C00106	C01168	R01055	map00240
4.2.1.70	C01168	C00106	R01055	map00240
4.2.3.1	C01102	C00188	R01466	map00260
4.3.2.2	C00122	C03794	R01083	map00230
4.3.2.2	C00122	C03794	R01083	map00252
4.3.2.2	C03794	C00122	R01083	map00230
4.3.2.2	C03794	C00122	R01083	map00252
4.3.2.2	C04677	C04823	R04559	map00230
4.3.2.2	C04823	C04677	R04559	map00230
4.6.1.1	C00002	C00575	R00089	map00230
4.6.1.1	C00044	C00942	R00434	map00230
5.1.3.1	C00199	C00231	R01529	map00030
5.1.3.1	C00231	C00199	R01529	map00030
5.3.1.1	C00111	C00118	R01015	map00010
5.3.1.1	C00118	C00111	R01015	map00010
5.3.1.6	C00117	C00199	R01056	map00030
5.3.1.6	C00199	C00117	R01056	map00030
5.3.1.9	C00668	C05345	R02739	map00010
5.3.1.9	C00668	C05345	R02739	map00030
5.3.1.9	C00668	C05345	R02740	map00010
5.3.1.9	C00668	C05345	R02740	map00030
5.3.1.9	C01172	C05345	R03321	map00010
5.3.1.9	C05345	C00668	R02739	map00030
5.3.1.9	C05345	C00668	R02740	map00010
5.3.1.9	C05345	C00668	R02740	map00030
5.3.1.9	C05345	C01172	R03321	map00010
5.4.2.1	C00197	C00631	R01518	map00010
5.4.2.1	C00236	C01159	R01662	map00010
5.4.2.1	C01159	C00236	R01662	map00010
6.1.1.10	C00073	C02430	R03659	map00271
6.1.1.10	C01647	C05336	R04773	map00450
6.1.1.10	C05335	C05336	R04773	map00450
6.1.1.11	C00065	C02553	R03662	map00260
6.1.1.14	C00037	C02412	R03654	map00260
6.1.1.16	C00097	C03125	R03650	map00272
6.1.1.17	C00025	C02987	R05578	map00251
6.1.1.17	C00025	C06112	R03651	map00251
6.1.1.19	C00062	C02163	R03646	map00330
6.1.1.19	C02163	C00062	R03646	map00330
6.1.1.2	C00078	C03512	R03664)	map00380
6.1.1.20	C00079	C03511	R03660	map00400
6.1.1.21	C00135	C02988	R03655	map00340
6.1.1.22	C00152	C03402	R03648	map00252
6.1.1.3	C00188	C02992	R03663	map00260
6.1.1.4	C00123	C02047	R03657	map00290
6.1.1.5	C00407	C03127	R03656	map00290
6.1.1.6	C00047	C01931	R03658	map00300
6.1.1.7	C00041	C00886	R03038	map00252
6.1.1.7	C00886	C00041	R03038	map00252
6.1.1.9	C00183	C02554	R03665	map00290
6.2.1.1	C00033	C00024	R00235	map00010
6.2.1.4	C00042	C00091	R00432	map00020
6.2.1.4	C00042	C00091	R00727	map00020
6.2.1.4	C00091	C00042	R00432	map00020
6.2.1.4	C00091	C00042	R00727	map00020
6.2.1.5	C00042	C00091	R00405	map00020
6.2.1.5	C00091	C00042	R00405	map00020
6.3.1.1	C00049	C00152	R00483	map00252
6.3.1.1	C00049	C00152	R00483	map00460
6.3.1.1	C00152	C00049	R00483	map00460
6.3.1.2	C00025	C00064	R00253	map00251
6.3.1.2	C00064	C00025	R00253	map00251
6.3.2.-	C05635	C05832	R04906	map00380
6.3.2.2	C00097	C00669	R00894	map00251
6.3.2.2	C00097	C00669	R00894	map00480
6.3.2.3	C00669	C00051	R00497	map00251
6.3.2.3	C00669	C00051	R00497	map00480
6.3.4.2	C00075	C00063	R00571	map00240
6.3.4.4	C00049	C03794	R01135	map00230
6.3.4.4	C00049	C03794	R01135	map00252
6.3.4.4	C00130	C03794	R01135	map00230
6.3.4.4	C00130	C03794	R01135	map00252
6.3.4.4	C03794	C00049	R01135	map00252
6.3.4.4	C03794	C00130	R01135	map00252
6.3.5.1	C00857	C00003	R00257	map00251
6.3.5.2	C00655	C00144	R01230	map00230
6.3.5.2	C00655	C00144	R01231	map00230
6.3.5.2	C00655	C00144	R01231	map00251
6.3.5.5	C00064	C00169	R00575	map00240
6.3.5.5	C00064	C00169	R00575	map00251
6.4.1.4	C03069	C03231	R04138	map00280

## Sheet: P. falciparum
Enzyme	Educt	Produc	Reaction	Pathway
1.1.1.-	C00546	C05235	R02528	map00260
1.1.1.-	C03087	C05548	R04142	map00310
1.1.1.-	C05548	C03087	R04142	map00310
1.1.1.205	C00130	C00655	R01130	map00230
1.1.1.27	C00022	C00186	R00703	map00010
1.1.1.27	C00186	C00022	R00703	map00010
1.1.1.27	C00957	C05823	R03104	map00272
1.1.1.37	C00036	C00149	R00342	map00020
1.1.1.37	C00149	C00036	R00342	map00020
1.1.1.42	C00026	C05379	R00268	map00020
1.1.1.42	C00311	C00026	R00267	map00480
1.1.1.42	C00311	C05379	R01899	map00020
1.1.1.42	C05379	C00026	R00268	map00020
1.1.1.42	C05379	C00311	R01899	map00020
1.1.1.44	C00345	C00199	R01528	map00030
1.1.1.49	C00087	C00087	R00779	map00480
1.1.1.49	C00668	C01236	R02736	map00030
1.1.1.49	C00668	C01236	R02736	map00480
1.11.1.7	C00079	C02505	R00698	map00360
1.11.1.9	C00051	C00127	R00274	map00480
1.11.1.9	C00127	C00051	R00274	map00480
1.17.4.1	C00008	C00206	R02017	map00230
1.17.4.1	C00015	C01346	R02018	map00240
1.17.4.1	C00035	C00361	R02019	map00230
1.17.4.1	C00112	C00705	R02024	map00240
1.2.1.12	C00118	C00236	R01061	map00010
1.2.1.12	C00118	C00236	R01063	map00010
1.2.1.12	C00236	C00118	R01061	map00010
1.2.1.12	C00236	C00118	R01063	map00010
1.2.1.12	C03341	C03943	R04201	map00472
1.2.1.12	C03943	C03341	R04201	map00472
1.2.4.1	C00022	C00024	R00210	map00010
1.2.4.1	C00022	C05125	R00014	map00010
1.2.4.1	C05125	C01136	R03270	map00010
1.2.4.2	C00026	C05381	R00621	map00020
1.2.4.2	C00322	C00527	R01933	map00380
1.2.4.2	C00322	C06157	R01940	map00310
1.2.4.2	C05381	C01169	R03316	map00020
1.2.4.4	C00141	C04424	R01701	map00280
1.2.4.4	C00233	C05119	R01702	map00280
1.2.4.4	C03465	C05118	R04225	map00280
1.3.5.1	C00042	C00122	R02164	map00020
1.3.5.1	C00122	C00042	R02164	map00020
1.3.99.11	C00295	C00337	R01867	map00240
1.3.99.11	C00337	C00295	R01867	map00240
1.4.1.13	C00026	C00025	R00114	map00251
1.4.1.13	C00064	C00025	R00114	map00251
1.4.1.2	C00025	C00026	R00243	map00251
1.4.1.2	C00026	C00025	R00243	map00251
1.4.1.4	C00025	C00026	R00243	map00251
1.4.1.4	C00026	C00025	R00243	map00251
1.5.1.2	C00148	C03912	R01248	map00220
1.5.1.2	C00148	C03912	R01248	map00330
1.5.1.2	C00148	C03912	R01251	map00220
1.5.1.2	C00148	C03912	R01251	map00330
1.5.1.2	C01157	C04281	R03291	map00330
1.5.1.2	C01157	C04281	R03293	map00330
1.5.1.2	C03912	C00148	R01248	map00220
1.5.1.2	C03912	C00148	R01248	map00330
1.5.1.2	C03912	C00148	R01251	map00220
1.5.1.2	C03912	C00148	R01251	map00330
1.5.1.2	C04281	C01157	R03291	map00330
1.5.1.2	C04281	C01157	R03293	map00330
1.8.1.4	C00022	C00024	R00210	map00010
1.8.1.4	C00248	C00579	R01698	map00010
1.8.1.4	C00248	C00579	R01698	map00020
1.8.1.4	C00579	C00248	R01698	map00010
1.8.1.4	C00579	C00248	R01698	map00020
1.8.1.4	C02972	C02051	R03815	map00260
1.8.1.7	C00051	C00127	R00094	map00251
1.8.1.7	C00051	C00127	R00115	map00251
1.8.1.7	C00127	C00051	R00094	map00251
1.8.1.9	C00343	C00342	R02016	map00240
2.1.1.-	C00135	C01152	R01159	map00340
2.1.1.-	C00632	C05831	R02671	map00380
2.1.1.-	C00780	C05659	R02912	map00380
2.1.1.-	C02442	C06199	R03943	map00350
2.1.1.-	C02470	C05830	R03955	map00380
2.1.1.-	C03167	C06452	R05201	map00440
2.1.1.-	C05691	C05692	R04939	map00450
2.1.1.-	C05693	C05694	R04939	map00450
2.1.1.-	C06453	C05776	R05201	map00440
2.1.1.37	C05522	C05523	R04858	map00271
2.1.1.37	C05523	C05522	R04858	map00271
2.1.1.45	C00365	C00364	R02101	map00240
2.1.2.1	C00037	C00065	R00945	map00260
2.1.2.1	C00037	C00065	R00945	map00460
2.1.2.1	C00065	C00037	R00945	map00260
2.1.2.1	C00065	C00037	R00945	map00460
2.1.2.1	C00101	C00143	R00945	map00260
2.1.2.1	C00101	C00143	R00945	map00460
2.1.2.1	C00143	C00101	R00945	map00260
2.1.2.1	C00143	C00101	R00945	map00460
2.1.2.1	C01259	C01149	R03284	map00310
2.1.2.10	C00037	C01242	R03425	map00260
2.1.2.10	C00101	C00143	R04125	map00260
2.1.2.10	C01242	C00014	R04125	map00260
2.1.2.10	C01242	C00143	R04125	map00260
2.1.2.10	C01242	C02972	R04125	map00260
2.1.2.10	C02051	C01242	R03425	map00260
2.1.2.9	C02430	C03294	R03940	map00271
2.1.3.2	C00049	C00438	R01397	map00240
2.1.3.2	C00049	C00438	R01397	map00252
2.1.3.2	C00169	C00438	R01397	map00240
2.1.3.2	C00169	C00438	R01397	map00252
2.2.1.1	C00117	C00118	R01641	map00030
2.2.1.1	C00117	C00281	R01641	map00030
2.2.1.1	C00118	C00117	R01641	map00030
2.2.1.1	C00118	C00231	R01641	map00030
2.2.1.1	C00118	C00231	R01830	map00030
2.2.1.1	C00118	C00279	R01830	map00030
2.2.1.1	C00231	C00118	R01641	map00030
2.2.1.1	C00231	C00118	R01830	map00030
2.2.1.1	C00231	C00281	R01641	map00030
2.2.1.1	C00231	C05345	R01830	map00030
2.2.1.1	C00279	C00118	R01830	map00030
2.2.1.1	C00279	C05345	R01830	map00030
2.2.1.1	C00281	C00117	R01641	map00030
2.2.1.1	C00281	C00231	R01641	map00030
2.2.1.1	C05345	C00231	R01830	map00030
2.3.1.-	C00047	C02727	R00454	map00310
2.3.1.-	C00141	C04424	R01701	map00280
2.3.1.-	C00388	C05135	R02152	map00340
2.3.1.-	C00582	C05598	R05841	map00360
2.3.1.-	C02727	C00047	R00454	map00310
2.3.1.-	C03283	C06442	R06978	map00260
2.3.1.-	C04424	C00630	R02662	map00280
2.3.1.-	C05118	C01033	R03174	map00280
2.3.1.-	C05119	C02939	R04097	map00280
2.3.1.-	C05338	C05596	R04777	map00350
2.3.1.1	C00025	C00624	R00259	map00220
2.3.1.12	C00022	C00024	R00210	map00010
2.3.1.12	C00024	C01136	R02569	map00010
2.3.1.12	C01136	C00024	R02569	map00010
2.3.1.16	C00024	C00332	R00238	map00280
2.3.1.16	C03344	C00024	R00927	map00280
2.3.1.16	C03344	C00100	R00927	map00280
2.3.1.37	C00024	C03508	R00371	map00260
2.3.1.37	C00037	C03508	R00371	map00260
2.3.1.37	C00037	C05520	R00831	map00260
2.3.1.37	C00091	C05520	R00831	map00260
2.3.1.37	C03508	C00024	R00371	map00260
2.3.1.37	C03508	C00037	R00371	map00260
2.3.1.37	C05520	C00430	R02270	map00260
2.3.1.61	C00091	C01169	R02570	map00020
2.3.1.61	C00527	C06157	R02571	map00310
2.3.1.61	C01169	C00091	R02570	map00020
2.3.1.61	C06157	C00527	R02571	map00310
2.3.1.9	C00024	C00332	R00238	map00280
2.3.3.1	C00024	C00158	R00351	map00020
2.3.3.1	C00036	C00158	R00351	map00020
2.4.2.10	C00295	C01103	R01870	map00240
2.4.2.3	C00106	C00299	R01876	map00240
2.4.2.3	C00299	C00106	R01876	map00240
2.4.2.8	C00119	C00020	R00190	map00230
2.4.2.8	C00130	C00262	R01132	map00230
2.4.2.8	C00144	C00242	R01229	map00230
2.4.2.8	C00147	C00020	R00190	map00230
2.4.2.8	C00242	C00144	R01229	map00230
2.4.2.8	C00262	C00130	R01132	map00230
2.4.2.8	C00385	C00655	R02142	map00230
2.4.2.8	C00655	C00385	R02142	map00230
2.5.1.16	C00134	C00315	R01920	map00220
2.5.1.16	C00134	C00315	R01920	map00330
2.5.1.16	C00170	C01137	R02869	map00410
2.5.1.16	C00315	C00750	R02869	map00220
2.5.1.16	C00315	C00750	R02869	map00330
2.5.1.16	C00750	C00315	R02869	map00410
2.5.1.16	C01137	C00170	R01920	map00220
2.5.1.16	C01137	C00170	R01920	map00330
2.5.1.16	C01137	C00170	R02869	map00220
2.5.1.16	C01137	C00170	R02869	map00330
2.5.1.18	C01322	C02320	R03522	map00480
2.5.1.6	C00073	C00019	R00177	map00271
2.5.1.6	C05335	C05691	R04771	map00450
2.6.1.1	C00036	C00049	R00355	map00251
2.6.1.1	C00036	C00049	R00355	map00252
2.6.1.1	C00049	C00036	R00355	map00251
2.6.1.1	C00049	C00036	R00355	map00252
2.6.1.1	C00079	C00166	R00694	map00360
2.6.1.1	C00079	C00166	R00694	map00400
2.6.1.1	C00082	C01179	R00734	map00350
2.6.1.1	C00082	C01179	R00734	map00400
2.6.1.1	C00166	C00079	R00694	map00360
2.6.1.1	C00166	C00079	R00694	map00400
2.6.1.1	C00506	C05528	R02433	map00272
2.6.1.1	C00606	C05527	R02619	map00272
2.6.1.1	C00957	C00097	R00896	map00272
2.6.1.1	C01179	C00082	R00734	map00350
2.6.1.1	C01179	C00082	R00734	map00400
2.6.1.1	C05528	C00506	R02433	map00272
2.6.1.1	C05947	C05946	R05052	map00330
2.6.1.13	C00077	C01165	R00667	map00220
2.6.1.13	C00077	C01165	R00667	map00330
2.6.1.13	C01165	C00077	R00667	map00220
2.6.1.13	C01165	C00077	R00667	map00330
2.6.1.13	C03415	C05932	R04217	map00330
2.6.1.13	C05932	C03415	R04217	map00330
2.6.1.16	C00085	C00352	R00768	map00251
2.7.1.1	C000221	C01172	R01600	map00010
2.7.1.1	C00267	C00668	R01786	map00010
2.7.1.11	C05345	C05378	R04779	map00010
2.7.1.11	C05345	C05378	R04779	map00030
2.7.1.32	C00588	C00114	R01021	map00260
2.7.1.40	C00022	C00074	R01138	map00230
2.7.1.40	C00035	C00044	R00430	map00230
2.7.1.40	C00044	C00035	R00430	map00230
2.7.1.40	C00074	C00022	R00200	map00010
2.7.1.40	C00074	C00022	R01858	map00230
2.7.2.3	C00236	C00197	R01512	map00010
2.7.4.14	C00055	C00112	R00512	map00240
2.7.4.14	C00105	C00015	R00158	map00240
2.7.4.14	C00112	C00055	R00512	map00240
2.7.4.14	C00239	C00705	R01665	map00240
2.7.4.3	C00020	C00008	R00127	map00230
2.7.4.3	C00360	C00206	R01547	map00230
2.7.4.6	C00002	C00008	R00124	map00230
2.7.4.6	C00002	C00008	R00156	map00240
2.7.4.6	C00002	C00008	R00330	map00230
2.7.4.6	C00002	C00008	R00570	map00240
2.7.4.6	C00002	C00008	R00722	map00230
2.7.4.6	C00002	C00008	R01137	map00230
2.7.4.6	C00002	C00008	R01857	map00230
2.7.4.6	C00002	C00008	R02093	map00240
2.7.4.6	C00002	C00008	R02326	map00240
2.7.4.6	C00002	C00008	R02331	map00240
2.7.4.6	C00002	C00008	R03530	map00230
2.7.4.6	C00008	C00002	R00330	map00230
2.7.4.6	C00008	C00002	R00570	map00240
2.7.4.6	C00008	C00002	R00722	map00230
2.7.4.6	C00008	C00002	R01137	map00230
2.7.4.6	C00008	C00002	R01857	map00230
2.7.4.6	C00008	C00002	R02093	map00240
2.7.4.6	C00008	C00002	R02326	map00240
2.7.4.6	C00008	C00002	R02331	map00240
2.7.4.6	C00008	C00002	R03530	map00230
2.7.4.6	C00015	C00075	R00156	map00240
2.7.4.6	C00035	C00044	R00330	map00230
2.7.4.6	C00044	C00035	R00330	map00230
2.7.4.6	C00063	C00112	R00570	map00240
2.7.4.6	C00104	C00081	R00722	map00230
2.7.4.6	C00112	C00063	R00570	map00240
2.7.4.6	C00131	C00206	R01137	map00230
2.7.4.6	C00206	C00131	R01137	map00230
2.7.4.6	C00286	C00361	R01857	map00230
2.7.4.6	C00361	C00286	R01857	map00230
2.7.4.6	C00363	C00459	R02093	map00240
2.7.4.6	C00458	C00705	R02326	map00240
2.7.4.6	C00459	C00363	R02093	map00240
2.7.4.6	C00460	C01346	R02331	map00240
2.7.4.6	C00705	C00458	R02326	map00240
2.7.4.6	C01344	C01345	R03530	map00230
2.7.4.6	C01345	C01344	R03530	map00230
2.7.4.6	C01346	C00460	R02331	map00240
2.7.4.8	C00035	C00144	R00332	map00230
2.7.4.8	C00144	C00035	R00332	map00230
2.7.4.8	C00361	C00362	R02090	map00230
2.7.4.8	C00362	C00361	R02090	map00230
2.7.4.9	C00214	C00364	R01567	map00240
2.7.4.9	C00363	C00364	R02094	map00240
2.7.4.9	C00364	C00363	R02094	map00240
2.7.4.9	C00365	C01346	R02098	map00240
2.7.4.9	C01346	C00365	R02098	map00240
2.7.6.1	C00117	C00119	R01049	map00030
2.7.6.1	C00117	C00119	R01049	map00230
2.7.6.1	C00119	C00117	R01049	map00030
2.7.7.14	C03557	C05673	R04247	map00440
2.7.7.15	C06459	C05674	R02590	map00440
2.7.7.19	C00002	C00046	R00435	map00230
2.7.7.19	C00046	C00002	R00435	map00230
2.7.7.6	C00002	C00046	R00435	map00230
2.7.7.6	C00044	C00046	R00441	map00230
2.7.7.6	C00046	C00002	R00435	map00230
2.7.7.6	C00046	C00044	R00441	map00230
2.7.7.6	C00046	C00063	R00442	map00240
2.7.7.6	C00046	C00075	R00443	map00240
2.7.7.6	C00063	C00046	R00442	map00240
2.7.7.6	C00075	C00046	R00443	map00240
2.7.7.7	C00039	C00131	R00375	map00230
2.7.7.7	C00039	C00286	R00376	map00230
2.7.7.7	C00039	C00458	R00377	map00240
2.7.7.7	C00039	C00459	R00378	map00240
2.7.7.7	C00131	C00039	R00375	map00230
2.7.7.7	C00286	C00039	R00376	map00230
2.7.7.7	C00458	C00039	R00377	map00240
2.7.7.7	C00459	C00039	R00378	map00240
2.7.8.-	C00195	C05681	R04921	map00440
2.7.8.-	C05673	C05681	R04921	map00440
2.7.8.1	C00165	C05675	R04920	map00440
2.7.8.1	C05673	C05675	R04920	map00440
3.-.-.-	C03296	C03415	R04189	map00330
3.-.-.-	C03415	C03296	R04189	map00330
3.1.1.31	C01236	C00345	R02035	map00030
3.1.2.4	C01013	C05668	R03158	map00410
3.1.2.4	C05668	C01013	R03158	map00410
3.1.2.4	C06000	C06001	R05064	map00280
3.1.4.17	C00575	C00020	R00191	map00230
3.1.4.17	C00942	C00144	R01234	map00230
3.1.4.3	C00157	C00588	R01312	map00260
3.1.4.3	C00157	C00641	R01312	map00260
3.1.4.3	C00350	C00346	R02052	map00260
3.1.4.3	C00350	C00641	R02052	map00260
3.3.1.1	C00021	C00155	R00192	map00271
3.3.1.1	C00021	C00212	R00192	map00271
3.3.1.1	C05692	C00212	R04936	map00450
3.3.1.1	C05692	C05698	R04936	map00450
3.4.-.-	C05546	C03793	R04313	map00310
3.5.1.31	C00073	C03145	R00653	map00271
3.5.1.31	C03145	C00073	R00653	map00271
3.5.2.3	C00337	C00438	R01993	map00240
3.5.2.3	C00438	C00337	R01993	map00240
3.5.4.4	C00212	C00294	R01560	map00230
3.5.4.4	C00559	C05512	R02556	map00230
3.5.4.4	C05512	C00559	R02556	map00230
3.5.4.6	C00020	C00130	R00181	map00230
3.6.1.11	C01228	C04494	R03409	map00230
3.6.1.11	C04494	C01228	R03409	map00230
3.6.1.17	C01260	C00002	R00184	map00230
3.6.1.17	C01260	C00020	R00184	map00230
3.6.1.17	C01261	C00044	R01232	map00230
3.6.1.17	C01261	C00144	R01232	map00230
3.6.1.17	C04392	C00655	R02805	map00230
3.6.1.17	C04392	C00700	R02805	map00230
3.6.1.17	C06198	C00075	R00969	map00240
3.6.1.17	C06198	C00105	R00969	map00240
3.6.1.23	C00460	C00365	R02100	map00240
3.6.1.3	C00002	C00008	R00086	map00230
3.6.1.5	C00002	C00008	R00086	map00230
3.6.1.5	C00008	C00020	R00122	map00230
3.6.1.5	C00015	C00105	R00155	map00240
3.6.1.5	C00035	C00144	R00328	map00230
3.6.1.5	C00044	C00035	R00335	map00230
3.6.1.5	C00063	C00112	R00569	map00240
3.6.1.5	C00075	C00015	R00159	map00240
3.6.1.5	C00081	C00104	R00719	map00230
3.6.1.5	C00112	C00055	R00514	map00240
3.6.1.5	C00363	C00364	R02092	map00240
3.6.1.5	C00459	C00363	R02095	map00240
3.6.1.6	C00015	C00105	R00155	map00240
3.6.1.6	C00035	C00144	R00328	map00230
3.6.1.6	C00104	C00130	R00961	map00230
3.6.3.1	C00002	C00008	R00086	map00230
4.1.1.17	C00077	C00134	R00670	map00220
4.1.1.17	C00077	C00134	R00670	map00330
4.1.1.18	C00047	C01672	R00462	map00310
4.1.1.23	C00331	C00637	R01974	map00380
4.1.1.23	C01103	C00105	R00965	map00240
4.1.1.49	C00036	C00074	R00341	map00020
4.1.1.49	C00074	C00036	R00341	map00020
4.1.1.50	C00019	C01137	R00178	map00330
4.1.1.65	C02737	C00350	R02055	map00260
4.1.2.13	C00111	C05378	R01070	map00010
4.1.2.13	C00111	C05378	R01070	map00030
4.1.2.13	C00118	C05378	R01070	map00010
4.1.2.13	C00118	C05378	R01070	map00030
4.1.2.13	C05378	C00111	R01070	map00010
4.1.2.13	C05378	C00111	R01070	map00030
4.1.2.13	C05378	C00118	R01070	map00010
4.1.2.13	C05378	C00118	R01070	map00030
4.1.2.4	C00084	C00673	R01066	map00030
4.1.2.4	C00118	C00673	R01066	map00030
4.1.2.4	C00673	C00084	R01066	map00030
4.1.2.4	C00673	C00118	R01066	map00030
4.2.1.-	C01817	C05330	R03730	map00460
4.2.1.-	C01817	C05717	R03730	map00460
4.2.1.-	C02220	C03453	R03887	map00380
4.2.1.-	C03063	C05601	R04131	map00350
4.2.1.-	C03063	C06201	R04132	map00350
4.2.1.-	C05600	C05601	R04895	map00350
4.2.1.-	C05600	C06201	R06897	map00350
4.2.1.-	C06442	C06231	R06979	map00260
4.2.1.11	C00074	C00631	R00658	map00010
4.2.1.11	C00944	C02637	R03084	map00400
4.2.1.11	C02637	C00944	R03084	map00400
4.2.1.2	C00122	C00149	R01082	map00020
4.2.1.2	C00149	C00122	R01082	map00020
4.2.1.3	C00158	C00311	R01324	map00020
4.2.1.3	C00158	C00417	R01325	map00020
4.2.1.3	C00311	C00158	R01324	map00020
4.2.1.3	C00311	C00417	R01900	map00020
4.2.1.3	C00417	C00158	R01325	map00020
4.2.1.3	C00417	C00311	R01900	map00020
4.2.1.70	C00106	C01168	R01055	map00240
4.2.1.70	C01168	C00106	R01055	map00240
4.2.3.5	C01269	C00251	R01714	map00400
4.3.2.2	C00122	C03794	R01083	map00230
4.3.2.2	C00122	C03794	R01083	map00252
4.3.2.2	C03794	C00122	R01083	map00230
4.3.2.2	C03794	C00122	R01083	map00252
4.3.2.2	C04677	C04823	R04559	map00230
4.3.2.2	C04823	C04677	R04559	map00230
4.6.1.2	C00044	C00942	R00434	map00230
5.1.3.1	C00199	C00231	R01529	map00030
5.1.3.1	C00231	C00199	R01529	map00030
5.3.1.1	C00111	C00118	R01015	map00010
5.3.1.1	C00118	C00111	R01015	map00010
5.3.1.6	C00117	C00199	R01056	map00030
5.3.1.6	C00199	C00117	R01056	map00030
5.3.1.9	C00668	C05345	R02739	map00010
5.3.1.9	C00668	C05345	R02739	map00030
5.3.1.9	C00668	C05345	R02740	map00010
5.3.1.9	C00668	C05345	R02740	map00030
5.3.1.9	C01172	C05345	R03321	map00010
5.3.1.9	C05345	C00668	R02739	map00030
5.3.1.9	C05345	C00668	R02740	map00010
5.3.1.9	C05345	C00668	R02740	map00030
5.3.1.9	C05345	C01172	R03321	map00010
5.4.2.1	C00197	C00631	R01518	map00010
5.4.2.1	C00236	C01159	R01662	map00010
5.4.2.1	C01159	C00236	R01662	map00010
6.1.1.1	C00082	C02839	R02918	map00400
6.1.1.10	C00073	C02430	R03659	map00271
6.1.1.10	C01647	C05336	R04773	map00450
6.1.1.10	C05335	C05336	R04773	map00450
6.1.1.11	C00065	C02553	R03662	map00260
6.1.1.12	C00049	C02984	R05577	map00252
6.1.1.12	C00049	C06113	R03647	map00252
6.1.1.14	C00037	C02412	R03654	map00260
6.1.1.15	C00148	C02702	R03661	map00330
6.1.1.16	C00097	C03125	R03650	map00272
6.1.1.17	C00025	C02987	R05578	map00251
6.1.1.17	C00025	C06112	R03651	map00251
6.1.1.18	C00064	C02282	R03652	map00251
6.1.1.19	C00062	C02163	R03646	map00330
6.1.1.19	C02163	C00062	R03646	map00330
6.1.1.2	C00078	C03512	R03664)	map00380
6.1.1.20	C00079	C03511	R03660	map00400
6.1.1.21	C00135	C02988	R03655	map00340
6.1.1.22	C00152	C03402	R03648	map00252
6.1.1.3	C00188	C02992	R03663	map00260
6.1.1.4	C00123	C02047	R03657	map00290
6.1.1.5	C00407	C03127	R03656	map00290
6.1.1.6	C00047	C01931	R03658	map00300
6.1.1.7	C00041	C00886	R03038	map00252
6.1.1.7	C00886	C00041	R03038	map00252
6.1.1.9	C00183	C02554	R03665	map00290
6.2.1.1	C00033	C00024	R00235	map00010
6.2.1.4	C00042	C00091	R00432	map00020
6.2.1.4	C00042	C00091	R00727	map00020
6.2.1.4	C00091	C00042	R00432	map00020
6.2.1.4	C00091	C00042	R00727	map00020
6.2.1.5	C00042	C00091	R00405	map00020
6.2.1.5	C00091	C00042	R00405	map00020
6.3.1.2	C00025	C00064	R00253	map00251
6.3.1.2	C00064	C00025	R00253	map00251
6.3.2.-	C05635	C05832	R04906	map00380
6.3.2.2	C00097	C00669	R00894	map00251
6.3.2.2	C00097	C00669	R00894	map00480
6.3.2.3	C00669	C00051	R00497	map00251
6.3.2.3	C00669	C00051	R00497	map00480
6.3.4.1	C00655	C00144	R01230	map00230
6.3.4.2	C00075	C00063	R00571	map00240
6.3.4.4	C00049	C03794	R01135	map00230
6.3.4.4	C00049	C03794	R01135	map00252
6.3.4.4	C00130	C03794	R01135	map00230
6.3.4.4	C00130	C03794	R01135	map00252
6.3.4.4	C03794	C00049	R01135	map00252
6.3.4.4	C03794	C00130	R01135	map00252
6.3.5.1	C00857	C00003	R00257	map00251
6.3.5.2	C00655	C00144	R01230	map00230
6.3.5.2	C00655	C00144	R01231	map00230
6.3.5.2	C00655	C00144	R01231	map00251
6.3.5.4	C00049	C00152	R00578	map00252
6.3.5.4	C00152	C00049	R00578	map00252
6.3.5.5	C00064	C00169	R00575	map00240
6.3.5.5	C00064	C00169	R00575	map00251

## Sheet: D. discoideum
Enzyme	Educt	Produc	Reaction	Pathway
1.1.1.-	C00546	C05235	R02528	map00260
1.1.1.-	C03087	C05548	R04142	map00310
1.1.1.-	C05548	C03087	R04142	map00310
1.1.1.1	C00084	C00469	R00754	map00010
1.1.1.1	C00469	C00084	R00754	map00010
1.1.1.1	C05576	C05577	R04880	map00350
1.1.1.1	C05577	C05576	R04880	map00350
1.1.1.205	C00130	C00655	R01130	map00230
1.1.1.31	C06001	C06002	R05066	map00280
1.1.1.31	C06002	C06001	R05066	map00280
1.1.1.35	C00332	C01144	R01975	map00310
1.1.1.35	C01144	C00332	R01975	map00310
1.1.1.35	C01144	C00332	R01975	map00380
1.1.1.35	C03344	C04405	R04203	map00280
1.1.1.35	C04405	C03344	R04203	map00280
1.1.1.35	C06001	C06002	R05066	map00280
1.1.1.35	C06002	C06001	R05066	map00280
1.1.1.37	C00036	C00149	R00342	map00020
1.1.1.37	C00149	C00036	R00342	map00020
1.1.1.41	C00026	C00311	R00709	map00020
1.1.1.41	C00311	C00026	R00709	map00020
1.1.1.42	C00026	C05379	R00268	map00020
1.1.1.42	C00311	C00026	R00267	map00480
1.1.1.42	C00311	C05379	R01899	map00020
1.1.1.42	C05379	C00026	R00268	map00020
1.1.1.42	C05379	C00311	R01899	map00020
1.1.1.44	C00345	C00199	R01528	map00030
1.1.1.49	C00087	C00087	R00779	map00480
1.1.1.49	C00668	C01236	R02736	map00030
1.1.1.49	C00668	C01236	R02736	map00480
1.1.1.95	C00197	C03232	R01513	map00260
1.1.1.95	C03232	C00197	R01513	map00260
1.11.1.6	C00632	C05640	R02670	map00380
1.11.1.7	C00079	C02505	R00698	map00360
1.13.11.11	C00078	C02406	R00678	map00380
1.13.11.20	C00097	C00606	R00893	map00272
1.13.11.20	C00097	C00606	R00893	map00430
1.13.11.27	C00166	C05852	R01372	map00360
1.13.11.27	C01179	C00544	R02521	map00350
1.13.11.5	C00544	C01036	R02519	map00350
1.13.11.6	C00632	C04409	R02665	map00380
1.14.-.-	C05836	C05837	R04997	map00380
1.14.11.2	C00148	C01157	R01252	map00330
1.14.13.-	C00483	C03758	R02383	map00350
1.14.13.-	C02043	C05657	R03811	map00380
1.14.13.-	C03680	C05565	R00069	map00340
1.14.13.-	C05602	C00650	R04306	map00350
1.14.13.-	C05852	C06207	R05001	map00360
1.14.13.-	C11457	C04044	R06786	map00360
1.14.13.-	C12621	C12623	R06787	map00360
1.14.13.9	C00328	C03227	R01960	map00380
1.14.16.1	C00079	C00082	R01795	map00400
1.17.1.4	C00262	C00385	R01768	map00230
1.17.1.4	C00385	C00366	R02103	map00230
1.17.4.1	C00008	C00206	R02017	map00230
1.17.4.1	C00015	C01346	R02018	map00240
1.17.4.1	C00035	C00361	R02019	map00230
1.17.4.1	C00112	C00705	R02024	map00240
1.2.1.12	C00118	C00236	R01061	map00010
1.2.1.12	C00118	C00236	R01063	map00010
1.2.1.12	C00236	C00118	R01061	map00010
1.2.1.12	C00236	C00118	R01063	map00010
1.2.1.12	C03341	C03943	R04201	map00472
1.2.1.12	C03943	C03341	R04201	map00472
1.2.1.27	C00222	C00024	R00705	map00252
1.2.1.27	C00222	C00024	R00705	map00410
1.2.1.27	C06002	C00100	R00935	map00280
1.2.1.3	C00033	C00084	R00710	map00010
1.2.1.3	C00033	C00084	R00711	map00010
1.2.1.3	C00084	C00033	R00710	map00010
1.2.1.3	C00084	C00033	R00711	map00010
1.2.1.3	C00555	C00334	R01986	map00330
1.2.1.3	C00555	C00334	R02549	map00410
1.2.1.3	C00637	C00954	R02678	map00380
1.2.1.3	C01149	C01181	R03283	map00310
1.2.1.3	C05130	C02835	R04065	map00340
1.2.1.3	C05634	C05635	R04903	map00380
1.2.1.3	C05665	C00099	R00904	map00410
1.2.1.3	C05936	C02946	R05050	map00330
1.2.1.3	C06002	C02170	R03869	map00280
1.2.1.38	C01250	C04133	R03443	map00220
1.2.1.38	C04133	C01250	R03443	map00220
1.2.4.1	C00022	C00024	R00210	map00010
1.2.4.1	C00022	C05125	R00014	map00010
1.2.4.1	C05125	C01136	R03270	map00010
1.2.4.2	C00026	C05381	R00621	map00020
1.2.4.2	C00322	C00527	R01933	map00380
1.2.4.2	C00322	C06157	R01940	map00310
1.2.4.2	C05381	C01169	R03316	map00020
1.2.4.4	C00141	C04424	R01701	map00280
1.2.4.4	C00233	C05119	R01702	map00280
1.2.4.4	C03465	C05118	R04225	map00280
1.3.1.2	C00106	C00429	R00978	map00240
1.3.1.2	C00178	C00906	R01415	map00240
1.3.1.2	C00429	C00106	R00978	map00240
1.3.1.2	C00906	C00178	R01415	map00240
1.3.5.1	C00042	C00122	R02164	map00020
1.3.5.1	C00122	C00042	R02164	map00020
1.3.99.10	C02939	C03069	R04095	map00280
1.3.99.7	C00527	C00877	R02488	map00310
1.3.99.7	C00527	C00877	R02488	map00380
1.4.1.2	C00025	C00026	R00243	map00251
1.4.1.2	C00026	C00025	R00243	map00251
1.4.1.4	C00025	C00026	R00243	map00251
1.4.1.4	C00026	C00025	R00243	map00251
1.4.3.4	C00398	C00637	R02173	map00380
1.4.3.4	C00483	C03765	R02382	map00350
1.4.3.4	C00547	C05577	R02532	map00350
1.4.3.4	C00780	C05634	R02908	map00380
1.4.3.4	C00788	C05577	R02919	map00350
1.4.3.4	C01888	C00546	R02529	map00260
1.4.3.4	C02714	C05936	R04025	map00330
1.4.3.4	C03758	C04043	R04300	map00350
1.4.3.4	C05127	C05827	R04674	map00340
1.4.3.4	C05332	C00601	R02612	map00360
1.4.3.4	C05332	C00601	R02613	map00360
1.4.3.4	C05587	C05581	R04890	map00350
1.4.3.4	C05588	C05583	R04894	map00350
1.4.3.4	C05589	C05583	R04893	map00350
1.4.3.4	C05636	C05837	R04907	map00380
1.4.3.4	C05638	C05839	R04908	map00380
1.4.4.2	C00037	C01242	R03425	map00260
1.4.4.2	C02051	C01242	R03425	map00260
1.5.1.10	C00449	C04076	R02313	map00310
1.5.1.10	C00449	C04076	R02315	map00300
1.5.1.10	C00449	C04076	R02315	map00310
1.5.1.10	C04076	C00449	R02313	map00310
1.5.1.10	C04076	C00449	R02315	map00300
1.5.1.10	C04076	C00449	R02315	map00310
1.5.1.12	C00025	C01165	R00245	map00330
1.5.1.12	C00025	C03912	R00707	map00251
1.5.1.12	C00025	C03912	R00708	map00251
1.5.1.12	C01157	C04281	R03294	map00330
1.5.1.12	C01165	C00025	R00245	map00330
1.5.1.12	C03912	C00005	R00708	map00330
1.5.1.12	C03912	C00025	R00707	map00251
1.5.1.12	C03912	C00025	R00708	map00330
1.5.1.12	C04281	C05947	R04444	map00330
1.5.1.12	C04281	C05947	R04445	map00330
1.5.1.12	C05938	C05947	R05051	map00330
1.5.1.12	C05947	C05938	R05051	map00330
1.5.3.1	C00213	C00037	R00610	map00260
1.7.3.3	C00366	C11821	R02106	map00230
1.8.1.2	C05684	C01528	R03596	map00450
1.8.1.4	C00022	C00024	R00210	map00010
1.8.1.4	C00248	C00579	R01698	map00010
1.8.1.4	C00248	C00579	R01698	map00020
1.8.1.4	C00579	C00248	R01698	map00010
1.8.1.4	C00579	C00248	R01698	map00020
1.8.1.4	C02972	C02051	R03815	map00260
1.8.1.7	C00051	C00127	R00094	map00251
1.8.1.7	C00051	C00127	R00115	map00251
1.8.1.7	C00127	C00051	R00094	map00251
1.8.1.9	C00343	C00342	R02016	map00240
2.1.1.-	C00135	C01152	R01159	map00340
2.1.1.-	C00632	C05831	R02671	map00380
2.1.1.-	C00780	C05659	R02912	map00380
2.1.1.-	C02442	C06199	R03943	map00350
2.1.1.-	C02470	C05830	R03955	map00380
2.1.1.-	C03167	C06452	R05201	map00440
2.1.1.-	C05691	C05692	R04939	map00450
2.1.1.-	C05693	C05694	R04939	map00450
2.1.1.-	C06453	C05776	R05201	map00440
2.1.1.13	C00155	C00073	R00946	map00271
2.1.1.14	C00155	C00073	R04405	map00271
2.1.1.14	C04489	C04144	R04405	map00271
2.1.1.148	C00365	C00364	R06613	map00240
2.1.1.17	C00350	C01241	R02056	map00260
2.1.1.43	C02188	C05544	R03875	map00310
2.1.1.43	C05544	C05545	R04866	map00310
2.1.1.43	C05545	C05546	R04867	map00310
2.1.2.1	C00037	C00065	R00945	map00260
2.1.2.1	C00037	C00065	R00945	map00460
2.1.2.1	C00065	C00037	R00945	map00260
2.1.2.1	C00065	C00037	R00945	map00460
2.1.2.1	C00101	C00143	R00945	map00260
2.1.2.1	C00101	C00143	R00945	map00460
2.1.2.1	C00143	C00101	R00945	map00260
2.1.2.1	C00143	C00101	R00945	map00460
2.1.2.1	C01259	C01149	R03284	map00310
2.1.2.10	C00037	C01242	R03425	map00260
2.1.2.10	C00101	C00143	R04125	map00260
2.1.2.10	C01242	C00014	R04125	map00260
2.1.2.10	C01242	C00143	R04125	map00260
2.1.2.10	C01242	C02972	R04125	map00260
2.1.2.10	C02051	C01242	R03425	map00260
2.1.2.2	C03838	C04376	R04325	map00230
2.1.2.3	C04677	C04734	R04560	map00230
2.1.2.5	C00025	C00439	R02287	map00340
2.1.2.5	C00101	C00664	R02287	map00340
2.1.2.5	C00439	C00025	R02287	map00340
2.1.2.5	C00664	C00101	R02287	map00340
2.1.2.9	C02430	C03294	R03940	map00271
2.1.3.2	C00049	C00438	R01397	map00240
2.1.3.2	C00049	C00438	R01397	map00252
2.1.3.2	C00169	C00438	R01397	map00240
2.1.3.2	C00169	C00438	R01397	map00252
2.2.1.1	C00117	C00118	R01641	map00030
2.2.1.1	C00117	C00281	R01641	map00030
2.2.1.1	C00118	C00117	R01641	map00030
2.2.1.1	C00118	C00231	R01641	map00030
2.2.1.1	C00118	C00231	R01830	map00030
2.2.1.1	C00118	C00279	R01830	map00030
2.2.1.1	C00231	C00118	R01641	map00030
2.2.1.1	C00231	C00118	R01830	map00030
2.2.1.1	C00231	C00281	R01641	map00030
2.2.1.1	C00231	C05345	R01830	map00030
2.2.1.1	C00279	C00118	R01830	map00030
2.2.1.1	C00279	C05345	R01830	map00030
2.2.1.1	C00281	C00117	R01641	map00030
2.2.1.1	C00281	C00231	R01641	map00030
2.2.1.1	C05345	C00231	R01830	map00030
2.2.1.2	C00118	C00279	R01827	map00030
2.2.1.2	C00118	C05345	R01827	map00030
2.2.1.2	C00279	C00118	R01827	map00030
2.2.1.2	C00279	C05382	R01827	map00030
2.2.1.2	C05345	C00118	R01827	map00030
2.2.1.2	C05345	C05382	R01827	map00030
2.2.1.2	C05382	C00279	R01827	map00030
2.2.1.2	C05382	C05345	R01827	map00030
2.2.1.6	C00022	C00900	R04672	map00290
2.2.1.6	C00022	C05125	R00014	map00010
2.2.1.6	C00109	C06006	R04673	map00290
2.2.1.6	C05125	C00900	R04672	map00290
2.2.1.6	C05125	C06006	R04673	map00290
2.3.1.-	C00047	C02727	R00454	map00310
2.3.1.-	C00141	C04424	R01701	map00280
2.3.1.-	C00388	C05135	R02152	map00340
2.3.1.-	C00582	C05598	R05841	map00360
2.3.1.-	C02727	C00047	R00454	map00310
2.3.1.-	C03283	C06442	R06978	map00260
2.3.1.-	C04424	C00630	R02662	map00280
2.3.1.-	C05118	C01033	R03174	map00280
2.3.1.-	C05119	C02939	R04097	map00280
2.3.1.-	C05338	C05596	R04777	map00350
2.3.1.1	C00025	C00624	R00259	map00220
2.3.1.12	C00022	C00024	R00210	map00010
2.3.1.12	C00024	C01136	R02569	map00010
2.3.1.12	C01136	C00024	R02569	map00010
2.3.1.16	C00024	C00332	R00238	map00280
2.3.1.16	C03344	C00024	R00927	map00280
2.3.1.16	C03344	C00100	R00927	map00280
2.3.1.35	C00025	C00624	R02282	map00220
2.3.1.35	C00077	C00437	R02282	map00220
2.3.1.35	C00437	C00077	R02282	map00220
2.3.1.35	C00624	C00025	R02282	map00220
2.3.1.4	C00352	C00357	R02058	map00251
2.3.1.4	C00357	C00352	R02058	map00251
2.3.1.61	C00091	C01169	R02570	map00020
2.3.1.61	C00527	C06157	R02571	map00310
2.3.1.61	C01169	C00091	R02570	map00020
2.3.1.61	C06157	C00527	R02571	map00310
2.3.1.9	C00024	C00332	R00238	map00280
2.3.3.1	C00024	C00158	R00351	map00020
2.3.3.1	C00036	C00158	R00351	map00020
2.3.3.10	C00356	C00332	R01978	map00280
2.3.3.8	C00024	C00158	R00352	map00020
2.3.3.8	C00036	C00158	R00352	map00020
2.4.2.10	C00295	C01103	R01870	map00240
2.4.2.14	C00119	C03090	R01072	map00230
2.4.2.14	C00119	C03090	R01072	map00251
2.4.2.3	C00106	C00299	R01876	map00240
2.4.2.3	C00299	C00106	R01876	map00240
2.4.2.7	C00119	C00020	R00190	map00230
2.4.2.7	C00144	C00242	R01229	map00230
2.4.2.7	C00147	C00020	R00190	map00230
2.4.2.7	C00242	C00144	R01229	map00230
2.4.2.7	C04051	C04677	R04378	map00230
2.4.2.7	C04677	C04051	R04378	map00230
2.4.2.8	C00119	C00020	R00190	map00230
2.4.2.8	C00130	C00262	R01132	map00230
2.4.2.8	C00144	C00242	R01229	map00230
2.4.2.8	C00147	C00020	R00190	map00230
2.4.2.8	C00242	C00144	R01229	map00230
2.4.2.8	C00262	C00130	R01132	map00230
2.4.2.8	C00385	C00655	R02142	map00230
2.4.2.8	C00655	C00385	R02142	map00230
2.4.2.9	C00105	C00106	R00966	map00240
2.4.2.9	C00106	C00105	R00966	map00240
2.5.1.16	C00134	C00315	R01920	map00220
2.5.1.16	C00134	C00315	R01920	map00330
2.5.1.16	C00170	C01137	R02869	map00410
2.5.1.16	C00315	C00750	R02869	map00220
2.5.1.16	C00315	C00750	R02869	map00330
2.5.1.16	C00750	C00315	R02869	map00410
2.5.1.16	C01137	C00170	R01920	map00220
2.5.1.16	C01137	C00170	R01920	map00330
2.5.1.16	C01137	C00170	R02869	map00220
2.5.1.16	C01137	C00170	R02869	map00330
2.5.1.18	C01322	C02320	R03522	map00480
2.5.1.47	C00979	C00097	R00897	map00272
2.5.1.47	C00979	C00097	R04859	map00272
2.5.1.47	C00979	C05824	R03132	map00272
2.5.1.47	C01528	C05688	R03601	map00450
2.5.1.6	C00073	C00019	R00177	map00271
2.5.1.6	C05335	C05691	R04771	map00450
2.6.1.1	C00036	C00049	R00355	map00251
2.6.1.1	C00036	C00049	R00355	map00252
2.6.1.1	C00049	C00036	R00355	map00251
2.6.1.1	C00049	C00036	R00355	map00252
2.6.1.1	C00079	C00166	R00694	map00360
2.6.1.1	C00079	C00166	R00694	map00400
2.6.1.1	C00082	C01179	R00734	map00350
2.6.1.1	C00082	C01179	R00734	map00400
2.6.1.1	C00166	C00079	R00694	map00360
2.6.1.1	C00166	C00079	R00694	map00400
2.6.1.1	C00506	C05528	R02433	map00272
2.6.1.1	C00606	C05527	R02619	map00272
2.6.1.1	C00957	C00097	R00896	map00272
2.6.1.1	C01179	C00082	R00734	map00350
2.6.1.1	C01179	C00082	R00734	map00400
2.6.1.1	C05528	C00506	R02433	map00272
2.6.1.1	C05947	C05946	R05052	map00330
2.6.1.11	C00437	C01250	R02283	map00220
2.6.1.11	C01250	C00437	R02283	map00220
2.6.1.13	C00077	C01165	R00667	map00220
2.6.1.13	C00077	C01165	R00667	map00330
2.6.1.13	C01165	C00077	R00667	map00220
2.6.1.13	C01165	C00077	R00667	map00330
2.6.1.13	C03415	C05932	R04217	map00330
2.6.1.13	C05932	C03415	R04217	map00330
2.6.1.16	C00085	C00352	R00768	map00251
2.6.1.19	C00099	C00222	R00908	map00252
2.6.1.19	C00099	C00222	R00908	map00410
2.6.1.19	C00222	C00099	R00908	map00252
2.6.1.19	C00222	C00099	R00908	map00410
2.6.1.19	C00232	C00334	R01648	map00251
2.6.1.19	C00334	C00232	R01648	map00251
2.6.1.2	C00022	C00041	R00258	map00251
2.6.1.2	C00022	C00041	R00258	map00252
2.6.1.2	C00041	C00022	R00258	map00251
2.6.1.2	C00041	C00022	R00258	map00252
2.6.1.39	C00322	C00956	R01939	map00300
2.6.1.39	C00322	C00956	R01939	map00310
2.6.1.39	C00956	C00322	R01939	map00300
2.6.1.39	C00956	C00322	R01939	map00310
2.6.1.39	C02727	C05548	R04029	map00310
2.6.1.39	C05548	C02727	R04029	map00310
2.6.1.42	C00123	C00233	R01090	map00280
2.6.1.42	C00123	C00233	R01090	map00290
2.6.1.42	C00141	C00183	R01214	map00290
2.6.1.42	C00183	C00141	R01214	map00280
2.6.1.42	C00233	C00123	R01090	map00290
2.6.1.42	C00407	C03465	R02198	map00280
2.6.1.42	C06008	C00407	R02199	map00290
2.6.1.44	C00037	C00048	R00369	map00260
2.6.1.44	C00048	C00037	R00369	map00252
2.6.1.44	C00048	C00037	R00369	map00260
2.6.1.5	C00079	C00166	R00694	map00360
2.6.1.5	C00079	C00166	R00694	map00400
2.6.1.5	C00082	C01179	R00734	map00350
2.6.1.5	C00082	C01179	R00734	map00400
2.6.1.5	C00166	C00079	R00694	map00360
2.6.1.5	C00166	C00079	R00694	map00400
2.6.1.5	C01179	C00082	R00734	map00350
2.6.1.5	C01179	C00082	R00734	map00400
2.6.1.51	C00065	C00168	R00585	map00260
2.6.1.51	C00168	C00065	R00585	map00260
2.6.1.52	C01005	C03232	R04173	map00260
2.6.1.52	C03232	C01005	R04173	map00260
2.6.1.7	C00328	C01252	R01956	map00380
2.6.1.7	C03227	C05645	R04171	map00380
2.7.1.11	C05345	C05378	R04779	map00010
2.7.1.11	C05345	C05378	R04779	map00030
2.7.1.12	C00257	C00345	R01737	map00030
2.7.1.15	C00117	C00121	R01051	map00030
2.7.1.15	C00121	C00117	R01051	map00030
2.7.1.15	C00673	C01801	R02750	map00030
2.7.1.15	C01801	C00673	R02750	map00030
2.7.1.20	C00212	C00020	R00185	map00230
2.7.1.21	C00214	C00364	R01567	map00240
2.7.1.21	C00365	C00526	R02099	map00240
2.7.1.21	C00526	C00365	R02099	map00240
2.7.1.32	C00588	C00114	R01021	map00260
2.7.1.40	C00022	C00074	R01138	map00230
2.7.1.40	C00035	C00044	R00430	map00230
2.7.1.40	C00044	C00035	R00430	map00230
2.7.1.40	C00074	C00022	R00200	map00010
2.7.1.40	C00074	C00022	R01858	map00230
2.7.1.48	C00299	C00105	R00964	map00240
2.7.1.48	C00299	C00105	R00967	map00240
2.7.1.48	C00299	C00105	R00968	map00240
2.7.1.48	C00299	C00105	R00970	map00240
2.7.1.48	C00299	C00105	R01549	map00240
2.7.1.48	C00299	C00105	R02097	map00240
2.7.1.48	C00299	C00105	R02327	map00240
2.7.1.48	C00299	C00105	R02332	map00240
2.7.1.48	C00475	C00055	R00513	map00240
2.7.1.48	C00475	C00055	R00962	map00240
2.7.1.48	C00475	C00055	R01548	map00240
2.7.1.48	C00475	C00055	R02091	map00240
2.7.1.48	C00475	C00055	R02096	map00240
2.7.1.48	C00475	C00055	R02371	map00240
2.7.1.48	C00475	C00055	R02372	map00240
2.7.2.3	C00236	C00197	R01512	map00010
2.7.2.8	C00624	C04133	R02649	map00220
2.7.4.14	C00055	C00112	R00512	map00240
2.7.4.14	C00105	C00015	R00158	map00240
2.7.4.14	C00112	C00055	R00512	map00240
2.7.4.14	C00239	C00705	R01665	map00240
2.7.4.3	C00020	C00008	R00127	map00230
2.7.4.3	C00360	C00206	R01547	map00230
2.7.4.6	C00002	C00008	R00124	map00230
2.7.4.6	C00002	C00008	R00156	map00240
2.7.4.6	C00002	C00008	R00330	map00230
2.7.4.6	C00002	C00008	R00570	map00240
2.7.4.6	C00002	C00008	R00722	map00230
2.7.4.6	C00002	C00008	R01137	map00230
2.7.4.6	C00002	C00008	R01857	map00230
2.7.4.6	C00002	C00008	R02093	map00240
2.7.4.6	C00002	C00008	R02326	map00240
2.7.4.6	C00002	C00008	R02331	map00240
2.7.4.6	C00002	C00008	R03530	map00230
2.7.4.6	C00008	C00002	R00330	map00230
2.7.4.6	C00008	C00002	R00570	map00240
2.7.4.6	C00008	C00002	R00722	map00230
2.7.4.6	C00008	C00002	R01137	map00230
2.7.4.6	C00008	C00002	R01857	map00230
2.7.4.6	C00008	C00002	R02093	map00240
2.7.4.6	C00008	C00002	R02326	map00240
2.7.4.6	C00008	C00002	R02331	map00240
2.7.4.6	C00008	C00002	R03530	map00230
2.7.4.6	C00015	C00075	R00156	map00240
2.7.4.6	C00035	C00044	R00330	map00230
2.7.4.6	C00044	C00035	R00330	map00230
2.7.4.6	C00063	C00112	R00570	map00240
2.7.4.6	C00104	C00081	R00722	map00230
2.7.4.6	C00112	C00063	R00570	map00240
2.7.4.6	C00131	C00206	R01137	map00230
2.7.4.6	C00206	C00131	R01137	map00230
2.7.4.6	C00286	C00361	R01857	map00230
2.7.4.6	C00361	C00286	R01857	map00230
2.7.4.6	C00363	C00459	R02093	map00240
2.7.4.6	C00458	C00705	R02326	map00240
2.7.4.6	C00459	C00363	R02093	map00240
2.7.4.6	C00460	C01346	R02331	map00240
2.7.4.6	C00705	C00458	R02326	map00240
2.7.4.6	C01344	C01345	R03530	map00230
2.7.4.6	C01345	C01344	R03530	map00230
2.7.4.6	C01346	C00460	R02331	map00240
2.7.4.8	C00035	C00144	R00332	map00230
2.7.4.8	C00144	C00035	R00332	map00230
2.7.4.8	C00361	C00362	R02090	map00230
2.7.4.8	C00362	C00361	R02090	map00230
2.7.4.9	C00214	C00364	R01567	map00240
2.7.4.9	C00363	C00364	R02094	map00240
2.7.4.9	C00364	C00363	R02094	map00240
2.7.4.9	C00365	C01346	R02098	map00240
2.7.4.9	C01346	C00365	R02098	map00240
2.7.6.1	C00117	C00119	R01049	map00030
2.7.6.1	C00117	C00119	R01049	map00230
2.7.6.1	C00119	C00117	R01049	map00030
2.7.7.14	C03557	C05673	R04247	map00440
2.7.7.15	C06459	C05674	R02590	map00440
2.7.7.19	C00002	C00046	R00435	map00230
2.7.7.19	C00046	C00002	R00435	map00230
2.7.7.4	C00059	C00224	R00529	map00230
2.7.7.4	C05686	C05697	R04929	map00450
2.7.7.4	C05697	C05686	R04929	map00450
2.7.7.6	C00002	C00046	R00435	map00230
2.7.7.6	C00044	C00046	R00441	map00230
2.7.7.6	C00046	C00002	R00435	map00230
2.7.7.6	C00046	C00044	R00441	map00230
2.7.7.6	C00046	C00063	R00442	map00240
2.7.7.6	C00046	C00075	R00443	map00240
2.7.7.6	C00063	C00046	R00442	map00240
2.7.7.6	C00075	C00046	R00443	map00240
2.7.7.7	C00039	C00131	R00375	map00230
2.7.7.7	C00039	C00286	R00376	map00230
2.7.7.7	C00039	C00458	R00377	map00240
2.7.7.7	C00039	C00459	R00378	map00240
2.7.7.7	C00131	C00039	R00375	map00230
2.7.7.7	C00286	C00039	R00376	map00230
2.7.7.7	C00458	C00039	R00377	map00240
2.7.7.7	C00459	C00039	R00378	map00240
2.7.8.-	C00195	C05681	R04921	map00440
2.7.8.-	C05673	C05681	R04921	map00440
2.7.8.1	C00165	C05675	R04920	map00440
2.7.8.1	C05673	C05675	R04920	map00440
2.7.8.8	C00065	C02737	R01800	map00260
2.7.8.8	C00269	C02737	R01800	map00260
2.7.9.3	C01528	C05172	R03595	map00450
2.7.9.3	C05172	C01528	R03595	map00450
2.8.3.5	C00042	C00091	R00410	map00280
2.8.3.5	C00091	C00042	R00410	map00280
2.8.3.5	C00164	C00332	R00410	map00280
2.8.3.5	C00332	C00164	R00410	map00280
3.-.-.-	C03296	C03415	R04189	map00330
3.-.-.-	C03415	C03296	R04189	map00330
3.1.1.31	C01236	C00345	R02035	map00030
3.1.3.11	C05378	C05345	R04780	map00010
3.1.3.11	C05378	C05345	R04780	map00030
3.1.3.3	C01005	C00065	R00582	map00260
3.1.4.17	C00575	C00020	R00191	map00230
3.1.4.17	C00942	C00144	R01234	map00230
3.2.2.1	C00212	C00147	R01245	map00230
3.2.2.1	C00294	C00262	R01770	map00230
3.2.2.1	C00387	C00242	R01677	map00230
3.2.2.1	C01762	C00385	R02143	map00230
3.3.1.1	C00021	C00155	R00192	map00271
3.3.1.1	C00021	C00212	R00192	map00271
3.3.1.1	C05692	C00212	R04936	map00450
3.3.1.1	C05692	C05698	R04936	map00450
3.4.-.-	C05546	C03793	R04313	map00310
3.4.11.2	C01419	C00037	R00899	map00480
3.4.11.2	C01419	C00097	R00899	map00480
3.4.11.2	C05729	C05726	R04951	map00480
3.4.11.5	C00012	C00148	R00135	map00330
3.5.1.-	C03296	C03415	R04189	map00330
3.5.1.-	C03415	C03296	R04189	map00330
3.5.1.-	C05931	C00025	R00411	map00280
3.5.1.-	C12989	C00033	R06845	map00300
3.5.1.-	C12989	C00047	R06845	map00300
3.5.1.1	C00049	C00152	R00485	map00252
3.5.1.1	C00152	C00049	R00485	map00252
3.5.1.1	C00152	C00049	R00485	map00460
3.5.1.14	C00437	C00077	R00669	map00220
3.5.1.6	C00099	C02642	R00905	map00410
3.5.1.6	C02642	C00099	R00905	map00240
3.5.1.6	C02642	C00099	R00905	map00410
3.5.1.6	C05100	C06048	R04666	map00240
3.5.2.2	C00429	C02642	R02269	map00240
3.5.2.2	C00429	C02642	R02269	map00410
3.5.2.2	C00906	C05100	R03055	map00240
3.5.2.2	C02642	C00429	R02269	map00240
3.5.2.2	C02642	C00429	R02269	map00410
3.5.2.2	C05100	C00906	R03055	map00240
3.5.2.3	C00337	C00438	R01993	map00240
3.5.2.3	C00438	C00337	R01993	map00240
3.5.2.5	C00499	C02350	R02425	map00230
3.5.2.5	C02350	C00499	R02425	map00230
3.5.2.9	C01879	C00025	R00251	map00480
3.5.2.9	C02091	C00603	R05554	map00230
3.5.3.4	C00499	C00603	R02422	map00230
3.5.3.4	C00603	C00499	R02422	map00230
3.5.4.10	C00130	C04734	R01127	map00230
3.5.4.10	C04734	C00130	R01127	map00230
3.5.4.13	C00063	C00075	R00568	map00240
3.5.4.13	C00458	C00460	R02325	map00240
3.5.4.3	C00242	C00385	R01676	map00230
3.5.4.4	C00212	C00294	R01560	map00230
3.5.4.4	C00559	C05512	R02556	map00230
3.5.4.4	C05512	C00559	R02556	map00230
3.5.4.5	C00475	C00299	R01878	map00240
3.5.4.5	C00881	C00526	R02485	map00240
3.5.4.6	C00020	C00130	R00181	map00230
3.6.1.13	C00301	C00117	R01054	map00230
3.6.1.23	C00460	C00365	R02100	map00240
3.6.1.29	C06197	C00008	R00187	map00230
3.6.1.29	C06197	C00020	R00187	map00230
3.6.3.1	C00002	C00008	R00086	map00230
3.7.1.3	C00328	C00108	R00987	map00380
3.7.1.3	C02406	C05653	R03936	map00380
3.7.1.3	C03227	C00632	R02668	map00380
4.1.1.15	C00025	C00334	R00261	map00251
4.1.1.15	C00049	C00099	R00489	map00252
4.1.1.15	C00049	C00099	R00489	map00410
4.1.1.15	C00506	C00245	R01682	map00430
4.1.1.15	C00606	C00519	R02466	map00430
4.1.1.17	C00077	C00134	R00670	map00220
4.1.1.17	C00077	C00134	R00670	map00330
4.1.1.21	C03373	C04751	R04209	map00230
4.1.1.21	C04751	C03373	R04209	map00230
4.1.1.23	C00331	C00637	R01974	map00380
4.1.1.23	C01103	C00105	R00965	map00240
4.1.1.32	C00036	C00074	R00431	map00020
4.1.1.32	C00036	C00074	R00726	map00020
4.1.1.32	C00074	C00036	R00431	map00020
4.1.1.32	C00074	C00036	R00726	map00020
4.1.1.45	C04409	C03824	R04323	map00380
4.1.1.49	C00036	C00074	R00341	map00020
4.1.1.49	C00074	C00036	R00341	map00020
4.1.1.50	C00019	C01137	R00178	map00330
4.1.1.65	C02737	C00350	R02055	map00260
4.1.2.13	C00111	C05378	R01070	map00010
4.1.2.13	C00111	C05378	R01070	map00030
4.1.2.13	C00118	C05378	R01070	map00010
4.1.2.13	C00118	C05378	R01070	map00030
4.1.2.13	C05378	C00111	R01070	map00010
4.1.2.13	C05378	C00111	R01070	map00030
4.1.2.13	C05378	C00118	R01070	map00010
4.1.2.13	C05378	C00118	R01070	map00030
4.1.3.4	C00164	C00356	R01360	map00280
4.1.3.4	C00356	C00164	R01360	map00280
4.1.3.6	C00033	C00158	R00362	map00020
4.1.3.6	C00036	C00158	R00362	map00020
4.1.3.6	C00158	C00033	R00362	map00020
4.1.3.6	C00158	C00036	R00362	map00020
4.2.1.11	C00074	C00631	R00658	map00010
4.2.1.11	C00944	C02637	R03084	map00400
4.2.1.11	C02637	C00944	R03084	map00400
4.2.1.17	C00877	C01144	R03026	map00310
4.2.1.17	C00877	C01144	R03026	map00380
4.2.1.17	C00894	C05668	R03045	map00410
4.2.1.17	C03069	C05998	R04137	map00280
4.2.1.17	C03345	C04405	R04204	map00280
4.2.1.17	C03460	C06000	R04224	map00280
4.2.1.17	C05668	C00894	R03045	map00410
4.2.1.17	C05998	C03069	R04137	map00280
4.2.1.2	C00122	C00149	R01082	map00020
4.2.1.2	C00149	C00122	R01082	map00020
4.2.1.22	C00065	C00097	R00891	map00260
4.2.1.22	C00155	C02291	R01290	map00260
4.2.1.22	C00155	C02291	R01290	map00271
4.2.1.22	C02291	C00155	R01290	map00271
4.2.1.22	C05698	C05699	R04942	map00450
4.2.1.3	C00158	C00311	R01324	map00020
4.2.1.3	C00158	C00417	R01325	map00020
4.2.1.3	C00311	C00158	R01324	map00020
4.2.1.3	C00311	C00417	R01900	map00020
4.2.1.3	C00417	C00158	R01325	map00020
4.2.1.3	C00417	C00311	R01900	map00020
4.2.1.49	C00785	C03680	R02914	map00340
4.2.1.70	C00106	C01168	R01055	map00240
4.2.1.70	C01168	C00106	R01055	map00240
4.3.1.12	C00077	C00148	R00671	map00330
4.3.1.17	C00065	C00022	R00220	map00260
4.3.1.17	C00065	C02218	R00590	map00272
4.3.1.19	C00065	C00022	R00220	map00260
4.3.1.19	C00188	C00109	R00996	map00260
4.3.1.3	C00135	C00785	R01168	map00340
4.3.2.2	C00122	C03794	R01083	map00230
4.3.2.2	C00122	C03794	R01083	map00252
4.3.2.2	C03794	C00122	R01083	map00230
4.3.2.2	C03794	C00122	R01083	map00252
4.3.2.2	C04677	C04823	R04559	map00230
4.3.2.2	C04823	C04677	R04559	map00230
4.4.1.1	C00022	C00097	R00782	map00272
4.4.1.1	C00097	C02291	R01001	map00260
4.4.1.1	C00097	C02291	R01001	map00271
4.4.1.1	C00109	C02291	R01001	map00260
4.4.1.1	C00109	C02291	R01001	map00271
4.4.1.1	C00491	C01962	R02408	map00272
4.4.1.1	C02291	C00097	R01001	map00260
4.4.1.1	C02291	C00109	R01001	map00260
4.4.1.1	C05699	C00109	R04930	map00450
4.4.1.1	C05699	C05688	R04930	map00450
5.1.1.7	C00666	C00680	R02735	map00300
5.1.1.7	C00680	C00666	R02735	map00300
5.1.3.1	C00199	C00231	R01529	map00030
5.1.3.1	C00231	C00199	R01529	map00030
5.2.1.2	C01036	C01061	R03181	map00350
5.3.1.1	C00111	C00118	R01015	map00010
5.3.1.1	C00118	C00111	R01015	map00010
5.3.1.6	C00117	C00199	R01056	map00030
5.3.1.6	C00199	C00117	R01056	map00030
5.3.1.9	C00668	C05345	R02739	map00010
5.3.1.9	C00668	C05345	R02739	map00030
5.3.1.9	C00668	C05345	R02740	map00010
5.3.1.9	C00668	C05345	R02740	map00030
5.3.1.9	C01172	C05345	R03321	map00010
5.3.1.9	C05345	C00668	R02739	map00030
5.3.1.9	C05345	C00668	R02740	map00010
5.3.1.9	C05345	C00668	R02740	map00030
5.3.1.9	C05345	C01172	R03321	map00010
5.3.3.-	C05600	C03063	R04134	map00350
5.4.2.1	C00197	C00631	R01518	map00010
5.4.2.1	C00236	C01159	R01662	map00010
5.4.2.1	C01159	C00236	R01662	map00010
5.4.99.2	C01213	C00091	R00833	map00280
6.1.1.1	C00082	C02839	R02918	map00400
6.1.1.10	C00073	C02430	R03659	map00271
6.1.1.10	C01647	C05336	R04773	map00450
6.1.1.10	C05335	C05336	R04773	map00450
6.1.1.11	C00065	C02553	R03662	map00260
6.1.1.12	C00049	C02984	R05577	map00252
6.1.1.12	C00049	C06113	R03647	map00252
6.1.1.14	C00037	C02412	R03654	map00260
6.1.1.15	C00148	C02702	R03661	map00330
6.1.1.16	C00097	C03125	R03650	map00272
6.1.1.17	C00025	C02987	R05578	map00251
6.1.1.17	C00025	C06112	R03651	map00251
6.1.1.18	C00064	C02282	R03652	map00251
6.1.1.19	C00062	C02163	R03646	map00330
6.1.1.19	C02163	C00062	R03646	map00330
6.1.1.2	C00078	C03512	R03664)	map00380
6.1.1.20	C00079	C03511	R03660	map00400
6.1.1.21	C00135	C02988	R03655	map00340
6.1.1.22	C00152	C03402	R03648	map00252
6.1.1.3	C00188	C02992	R03663	map00260
6.1.1.4	C00123	C02047	R03657	map00290
6.1.1.5	C00407	C03127	R03656	map00290
6.1.1.6	C00047	C01931	R03658	map00300
6.1.1.7	C00041	C00886	R03038	map00252
6.1.1.7	C00886	C00041	R03038	map00252
6.1.1.9	C00183	C02554	R03665	map00290
6.2.1.1	C00033	C00024	R00235	map00010
6.2.1.4	C00042	C00091	R00432	map00020
6.2.1.4	C00042	C00091	R00727	map00020
6.2.1.4	C00091	C00042	R00432	map00020
6.2.1.4	C00091	C00042	R00727	map00020
6.2.1.5	C00042	C00091	R00405	map00020
6.2.1.5	C00091	C00042	R00405	map00020
6.3.1.2	C00025	C00064	R00253	map00251
6.3.1.2	C00064	C00025	R00253	map00251
6.3.2.-	C05635	C05832	R04906	map00380
6.3.2.1	C00522	C00864	R02473	map00410
6.3.2.2	C00097	C00669	R00894	map00251
6.3.2.2	C00097	C00669	R00894	map00480
6.3.2.3	C00669	C00051	R00497	map00251
6.3.2.3	C00669	C00051	R00497	map00480
6.3.3.1	C04640	C03373	R04208	map00230
6.3.4.13	C03090	C03838	R04144	map00230
6.3.4.2	C00075	C00063	R00571	map00240
6.3.4.4	C00049	C03794	R01135	map00230
6.3.4.4	C00049	C03794	R01135	map00252
6.3.4.4	C00130	C03794	R01135	map00230
6.3.4.4	C00130	C03794	R01135	map00252
6.3.4.4	C03794	C00049	R01135	map00252
6.3.4.4	C03794	C00130	R01135	map00252
6.3.5.1	C00857	C00003	R00257	map00251
6.3.5.2	C00655	C00144	R01230	map00230
6.3.5.2	C00655	C00144	R01231	map00230
6.3.5.2	C00655	C00144	R01231	map00251
6.3.5.3	C04376	C04640	R04463	map00230
6.3.5.4	C00049	C00152	R00578	map00252
6.3.5.4	C00152	C00049	R00578	map00252
6.3.5.5	C00064	C00169	R00575	map00240
6.3.5.5	C00064	C00169	R00575	map00251
6.4.1.3	C00100	C00683	R01859	map00280
6.4.1.4	C03069	C03231	R04138	map00280

## Sheet: E. histolytica
Enzyme	Educt	Produc	Reaction	Pathway
1.1.1.-	C00546	C05235	R02528	map00260
1.1.1.-	C03087	C05548	R04142	map00310
1.1.1.-	C05548	C03087	R04142	map00310
1.1.1.1	C00084	C00469	R00754	map00010
1.1.1.1	C00469	C00084	R00754	map00010
1.1.1.1	C05576	C05577	R04880	map00350
1.1.1.1	C05577	C05576	R04880	map00350
1.1.1.2	C00084	C00469	R00746	map00010
1.1.1.2	C00469	C00084	R00746	map00010
1.1.1.37	C00036	C00149	R00342	map00020
1.1.1.37	C00149	C00036	R00342	map00020
1.1.1.95	C00197	C03232	R01513	map00260
1.1.1.95	C03232	C00197	R01513	map00260
1.2.1.12	C00118	C00236	R01061	map00010
1.2.1.12	C00118	C00236	R01063	map00010
1.2.1.12	C00236	C00118	R01061	map00010
1.2.1.12	C00236	C00118	R01063	map00010
1.2.1.12	C03341	C03943	R04201	map00472
1.2.1.12	C03943	C03341	R04201	map00472
1.2.1.3	C00033	C00084	R00710	map00010
1.2.1.3	C00033	C00084	R00711	map00010
1.2.1.3	C00084	C00033	R00710	map00010
1.2.1.3	C00084	C00033	R00711	map00010
1.2.1.3	C00555	C00334	R01986	map00330
1.2.1.3	C00555	C00334	R02549	map00410
1.2.1.3	C00637	C00954	R02678	map00380
1.2.1.3	C01149	C01181	R03283	map00310
1.2.1.3	C05130	C02835	R04065	map00340
1.2.1.3	C05634	C05635	R04903	map00380
1.2.1.3	C05665	C00099	R00904	map00410
1.2.1.3	C05936	C02946	R05050	map00330
1.2.1.3	C06002	C02170	R03869	map00280
1.3.1.2	C00106	C00429	R00978	map00240
1.3.1.2	C00178	C00906	R01415	map00240
1.3.1.2	C00429	C00106	R00978	map00240
1.3.1.2	C00906	C00178	R01415	map00240
1.4.1.13	C00026	C00025	R00114	map00251
1.4.1.13	C00064	C00025	R00114	map00251
1.5.3.1	C00213	C00037	R00610	map00260
1.8.1.9	C00343	C00342	R02016	map00240
2.1.1.-	C00135	C01152	R01159	map00340
2.1.1.-	C00632	C05831	R02671	map00380
2.1.1.-	C00780	C05659	R02912	map00380
2.1.1.-	C02442	C06199	R03943	map00350
2.1.1.-	C02470	C05830	R03955	map00380
2.1.1.-	C03167	C06452	R05201	map00440
2.1.1.-	C05691	C05692	R04939	map00450
2.1.1.-	C05693	C05694	R04939	map00450
2.1.1.-	C06453	C05776	R05201	map00440
2.2.1.1	C00117	C00118	R01641	map00030
2.2.1.1	C00117	C00281	R01641	map00030
2.2.1.1	C00118	C00117	R01641	map00030
2.2.1.1	C00118	C00231	R01641	map00030
2.2.1.1	C00118	C00231	R01830	map00030
2.2.1.1	C00118	C00279	R01830	map00030
2.2.1.1	C00231	C00118	R01641	map00030
2.2.1.1	C00231	C00118	R01830	map00030
2.2.1.1	C00231	C00281	R01641	map00030
2.2.1.1	C00231	C05345	R01830	map00030
2.2.1.1	C00279	C00118	R01830	map00030
2.2.1.1	C00279	C05345	R01830	map00030
2.2.1.1	C00281	C00117	R01641	map00030
2.2.1.1	C00281	C00231	R01641	map00030
2.2.1.1	C05345	C00231	R01830	map00030
2.3.1.-	C00047	C02727	R00454	map00310
2.3.1.-	C00141	C04424	R01701	map00280
2.3.1.-	C00388	C05135	R02152	map00340
2.3.1.-	C00582	C05598	R05841	map00360
2.3.1.-	C02727	C00047	R00454	map00310
2.3.1.-	C03283	C06442	R06978	map00260
2.3.1.-	C04424	C00630	R02662	map00280
2.3.1.-	C05118	C01033	R03174	map00280
2.3.1.-	C05119	C02939	R04097	map00280
2.3.1.-	C05338	C05596	R04777	map00350
2.3.1.30	C00065	C00979	R00586	map00272
2.3.1.30	C00979	C00065	R00586	map00272
2.3.1.4	C00352	C00357	R02058	map00251
2.3.1.4	C00357	C00352	R02058	map00251
2.4.2.1	C00147	C00212	R01561	map00230
2.4.2.1	C00147	C00559	R02557	map00230
2.4.2.1	C00212	C00147	R01561	map00230
2.4.2.1	C00242	C00330	R01969	map00230
2.4.2.1	C00262	C00294	R01863	map00230
2.4.2.1	C00294	C00262	R01863	map00230
2.4.2.1	C00330	C00242	R01969	map00230
2.4.2.1	C00330	C00672	R01969	map00230
2.4.2.1	C00385	C01762	R02297	map00230
2.4.2.1	C00387	C00442	R02147	map00230
2.4.2.1	C00442	C00387	R02147	map00230
2.4.2.1	C00526	C00106	R02483	map00240
2.4.2.1	C00526	C00672	R02483	map00240
2.4.2.1	C00559	C00147	R02557	map00230
2.4.2.1	C00559	C00672	R02557	map00230
2.4.2.1	C00672	C00330	R01969	map00230
2.4.2.1	C00672	C00559	R02557	map00230
2.4.2.1	C01762	C00385	R02297	map00230
2.4.2.1	C05512	C00262	R02748	map00230
2.4.2.1	C05512	C00672	R02748	map00230
2.4.2.3	C00106	C00299	R01876	map00240
2.4.2.3	C00299	C00106	R01876	map00240
2.5.1.47	C00979	C00097	R00897	map00272
2.5.1.47	C00979	C00097	R04859	map00272
2.5.1.47	C00979	C05824	R03132	map00272
2.5.1.47	C01528	C05688	R03601	map00450
2.5.1.48	C00097	C02291	R03260	map00271
2.5.1.48	C00109	C01118	R00999	map00271
2.5.1.48	C00155	C01118	R01288	map00271
2.5.1.48	C00979	C05824	R03132	map00272
2.5.1.48	C01077	C00155	R01287	map00271
2.5.1.48	C01077	C00155	R02026	map00271
2.5.1.48	C01118	C00109	R00999	map00271
2.5.1.48	C01118	C00155	R01288	map00271
2.5.1.48	C01118	C02291	R03260	map00271
2.5.1.48	C05688	C05699	R04944	map00450
2.5.1.48	C05688	C05699	R04945	map00450
2.5.1.48	C05688	C05699	R04946	map00450
2.5.1.48	C05700	C05699	R04945	map00450
2.5.1.48	C05701	C05699	R04946	map00450
2.5.1.48	C05702	C05699	R04944	map00450
2.5.1.6	C00073	C00019	R00177	map00271
2.5.1.6	C05335	C05691	R04771	map00450
2.6.1.-	C02798	C05672	R04051	map00440
2.6.1.-	C03415	C05932	R04217	map00330
2.6.1.-	C05539	C04390	R04467	map00300
2.6.1.-	C05672	C02798	R04051	map00440
2.6.1.-	C05932	C03415	R04217	map00330
2.6.1.-	C12988	C12989	R06844	map00300
2.6.1.1	C00036	C00049	R00355	map00251
2.6.1.1	C00036	C00049	R00355	map00252
2.6.1.1	C00049	C00036	R00355	map00251
2.6.1.1	C00049	C00036	R00355	map00252
2.6.1.1	C00079	C00166	R00694	map00360
2.6.1.1	C00079	C00166	R00694	map00400
2.6.1.1	C00082	C01179	R00734	map00350
2.6.1.1	C00082	C01179	R00734	map00400
2.6.1.1	C00166	C00079	R00694	map00360
2.6.1.1	C00166	C00079	R00694	map00400
2.6.1.1	C00506	C05528	R02433	map00272
2.6.1.1	C00606	C05527	R02619	map00272
2.6.1.1	C00957	C00097	R00896	map00272
2.6.1.1	C01179	C00082	R00734	map00350
2.6.1.1	C01179	C00082	R00734	map00400
2.6.1.1	C05528	C00506	R02433	map00272
2.6.1.1	C05947	C05946	R05052	map00330
2.6.1.16	C00085	C00352	R00768	map00251
2.6.1.2	C00022	C00041	R00258	map00251
2.6.1.2	C00022	C00041	R00258	map00252
2.6.1.2	C00041	C00022	R00258	map00251
2.6.1.2	C00041	C00022	R00258	map00252
2.6.1.42	C00123	C00233	R01090	map00280
2.6.1.42	C00123	C00233	R01090	map00290
2.6.1.42	C00141	C00183	R01214	map00290
2.6.1.42	C00183	C00141	R01214	map00280
2.6.1.42	C00233	C00123	R01090	map00290
2.6.1.42	C00407	C03465	R02198	map00280
2.6.1.42	C06008	C00407	R02199	map00290
2.6.1.52	C01005	C03232	R04173	map00260
2.6.1.52	C03232	C01005	R04173	map00260
2.7.1.1	C000221	C01172	R01600	map00010
2.7.1.1	C00267	C00668	R01786	map00010
2.7.1.11	C05345	C05378	R04779	map00010
2.7.1.11	C05345	C05378	R04779	map00030
2.7.1.15	C00117	C00121	R01051	map00030
2.7.1.15	C00121	C00117	R01051	map00030
2.7.1.15	C00673	C01801	R02750	map00030
2.7.1.15	C01801	C00673	R02750	map00030
2.7.1.21	C00214	C00364	R01567	map00240
2.7.1.21	C00365	C00526	R02099	map00240
2.7.1.21	C00526	C00365	R02099	map00240
2.7.1.25	C00224	C00053	R00509	map00230
2.7.1.25	C05686	C05696	R04928	map00450
2.7.1.31	C00197	C00258	R01514	map00260
2.7.1.31	C00258	C00197	R01514	map00260
2.7.1.40	C00022	C00074	R01138	map00230
2.7.1.40	C00035	C00044	R00430	map00230
2.7.1.40	C00044	C00035	R00430	map00230
2.7.1.40	C00074	C00022	R00200	map00010
2.7.1.40	C00074	C00022	R01858	map00230
2.7.1.48	C00299	C00105	R00964	map00240
2.7.1.48	C00299	C00105	R00967	map00240
2.7.1.48	C00299	C00105	R00968	map00240
2.7.1.48	C00299	C00105	R00970	map00240
2.7.1.48	C00299	C00105	R01549	map00240
2.7.1.48	C00299	C00105	R02097	map00240
2.7.1.48	C00299	C00105	R02327	map00240
2.7.1.48	C00299	C00105	R02332	map00240
2.7.1.48	C00475	C00055	R00513	map00240
2.7.1.48	C00475	C00055	R00962	map00240
2.7.1.48	C00475	C00055	R01548	map00240
2.7.1.48	C00475	C00055	R02091	map00240
2.7.1.48	C00475	C00055	R02096	map00240
2.7.1.48	C00475	C00055	R02371	map00240
2.7.1.48	C00475	C00055	R02372	map00240
2.7.2.1	C00033	C00227	R00315	map00430
2.7.2.1	C00227	C00033	R00315	map00430
2.7.2.3	C00236	C00197	R01512	map00010
2.7.4.14	C00055	C00112	R00512	map00240
2.7.4.14	C00105	C00015	R00158	map00240
2.7.4.14	C00112	C00055	R00512	map00240
2.7.4.14	C00239	C00705	R01665	map00240
2.7.4.3	C00020	C00008	R00127	map00230
2.7.4.3	C00360	C00206	R01547	map00230
2.7.4.6	C00002	C00008	R00124	map00230
2.7.4.6	C00002	C00008	R00156	map00240
2.7.4.6	C00002	C00008	R00330	map00230
2.7.4.6	C00002	C00008	R00570	map00240
2.7.4.6	C00002	C00008	R00722	map00230
2.7.4.6	C00002	C00008	R01137	map00230
2.7.4.6	C00002	C00008	R01857	map00230
2.7.4.6	C00002	C00008	R02093	map00240
2.7.4.6	C00002	C00008	R02326	map00240
2.7.4.6	C00002	C00008	R02331	map00240
2.7.4.6	C00002	C00008	R03530	map00230
2.7.4.6	C00008	C00002	R00330	map00230
2.7.4.6	C00008	C00002	R00570	map00240
2.7.4.6	C00008	C00002	R00722	map00230
2.7.4.6	C00008	C00002	R01137	map00230
2.7.4.6	C00008	C00002	R01857	map00230
2.7.4.6	C00008	C00002	R02093	map00240
2.7.4.6	C00008	C00002	R02326	map00240
2.7.4.6	C00008	C00002	R02331	map00240
2.7.4.6	C00008	C00002	R03530	map00230
2.7.4.6	C00015	C00075	R00156	map00240
2.7.4.6	C00035	C00044	R00330	map00230
2.7.4.6	C00044	C00035	R00330	map00230
2.7.4.6	C00063	C00112	R00570	map00240
2.7.4.6	C00104	C00081	R00722	map00230
2.7.4.6	C00112	C00063	R00570	map00240
2.7.4.6	C00131	C00206	R01137	map00230
2.7.4.6	C00206	C00131	R01137	map00230
2.7.4.6	C00286	C00361	R01857	map00230
2.7.4.6	C00361	C00286	R01857	map00230
2.7.4.6	C00363	C00459	R02093	map00240
2.7.4.6	C00458	C00705	R02326	map00240
2.7.4.6	C00459	C00363	R02093	map00240
2.7.4.6	C00460	C01346	R02331	map00240
2.7.4.6	C00705	C00458	R02326	map00240
2.7.4.6	C01344	C01345	R03530	map00230
2.7.4.6	C01345	C01344	R03530	map00230
2.7.4.6	C01346	C00460	R02331	map00240
2.7.4.8	C00035	C00144	R00332	map00230
2.7.4.8	C00144	C00035	R00332	map00230
2.7.4.8	C00361	C00362	R02090	map00230
2.7.4.8	C00362	C00361	R02090	map00230
2.7.4.9	C00214	C00364	R01567	map00240
2.7.4.9	C00363	C00364	R02094	map00240
2.7.4.9	C00364	C00363	R02094	map00240
2.7.4.9	C00365	C01346	R02098	map00240
2.7.4.9	C01346	C00365	R02098	map00240
2.7.6.1	C00117	C00119	R01049	map00030
2.7.6.1	C00117	C00119	R01049	map00230
2.7.6.1	C00119	C00117	R01049	map00030
2.7.7.14	C03557	C05673	R04247	map00440
2.7.7.19	C00002	C00046	R00435	map00230
2.7.7.19	C00046	C00002	R00435	map00230
2.7.7.4	C00059	C00224	R00529	map00230
2.7.7.4	C05686	C05697	R04929	map00450
2.7.7.4	C05697	C05686	R04929	map00450
2.7.7.6	C00002	C00046	R00435	map00230
2.7.7.6	C00044	C00046	R00441	map00230
2.7.7.6	C00046	C00002	R00435	map00230
2.7.7.6	C00046	C00044	R00441	map00230
2.7.7.6	C00046	C00063	R00442	map00240
2.7.7.6	C00046	C00075	R00443	map00240
2.7.7.6	C00063	C00046	R00442	map00240
2.7.7.6	C00075	C00046	R00443	map00240
2.7.7.7	C00039	C00131	R00375	map00230
2.7.7.7	C00039	C00286	R00376	map00230
2.7.7.7	C00039	C00458	R00377	map00240
2.7.7.7	C00039	C00459	R00378	map00240
2.7.7.7	C00131	C00039	R00375	map00230
2.7.7.7	C00286	C00039	R00376	map00230
2.7.7.7	C00458	C00039	R00377	map00240
2.7.7.7	C00459	C00039	R00378	map00240
2.7.8.1	C00165	C05675	R04920	map00440
2.7.8.1	C05673	C05675	R04920	map00440
3.-.-.-	C03296	C03415	R04189	map00330
3.-.-.-	C03415	C03296	R04189	map00330
3.1.4.3	C00157	C00588	R01312	map00260
3.1.4.3	C00157	C00641	R01312	map00260
3.1.4.3	C00350	C00346	R02052	map00260
3.1.4.3	C00350	C00641	R02052	map00260
3.2.1.21	C05713	C05712	R04949	map00460
3.2.2.1	C00212	C00147	R01245	map00230
3.2.2.1	C00294	C00262	R01770	map00230
3.2.2.1	C00387	C00242	R01677	map00230
3.2.2.1	C01762	C00385	R02143	map00230
3.2.2.9	C00021	C00147	R00194	map00271
3.2.2.9	C00021	C03539	R00194	map00271
3.3.1.1	C00021	C00155	R00192	map00271
3.3.1.1	C00021	C00212	R00192	map00271
3.3.1.1	C05692	C00212	R04936	map00450
3.3.1.1	C05692	C05698	R04936	map00450
3.4.-.-	C05546	C03793	R04313	map00310
3.4.13.3	C00386	C00135	R01166	map00252
3.4.13.3	C00386	C00135	R01166	map00340
3.4.13.3	C00386	C00135	R01166	map00410
3.4.13.3	C00884	C00135	R01992	map00330
3.4.13.3	C00884	C00334	R01992	map00330
3.5.1.1	C00049	C00152	R00485	map00252
3.5.1.1	C00152	C00049	R00485	map00252
3.5.1.1	C00152	C00049	R00485	map00460
3.5.1.16	C00437	C00077	R00669	map00220
3.5.2.3	C00337	C00438	R01993	map00240
3.5.2.3	C00438	C00337	R01993	map00240
3.5.3.1	C00062	C00077	R00551	map00220
3.5.3.1	C00062	C00077	R00551	map00330
3.5.4.13	C00063	C00075	R00568	map00240
3.5.4.13	C00458	C00460	R02325	map00240
3.5.4.3	C00242	C00385	R01676	map00230
3.5.4.4	C00212	C00294	R01560	map00230
3.5.4.4	C00559	C05512	R02556	map00230
3.5.4.4	C05512	C00559	R02556	map00230
3.5.4.5	C00475	C00299	R01878	map00240
3.5.4.5	C00881	C00526	R02485	map00240
3.5.4.6	C00020	C00130	R00181	map00230
3.6.1.13	C00301	C00117	R01054	map00230
3.6.1.23	C00460	C00365	R02100	map00240
3.6.1.3	C00002	C00008	R00086	map00230
3.6.1.6	C00015	C00105	R00155	map00240
3.6.1.6	C00035	C00144	R00328	map00230
3.6.1.6	C00104	C00130	R00961	map00230
3.6.3.1	C00002	C00008	R00086	map00230
4.1.1.15	C00025	C00334	R00261	map00251
4.1.1.15	C00049	C00099	R00489	map00252
4.1.1.15	C00049	C00099	R00489	map00410
4.1.1.15	C00506	C00245	R01682	map00430
4.1.1.15	C00606	C00519	R02466	map00430
4.1.1.17	C00077	C00134	R00670	map00220
4.1.1.17	C00077	C00134	R00670	map00330
4.1.1.19	C00025	C00334	R00261	map00251
4.1.1.19	C00062	C00179	R00566	map00330
4.1.2.13	C00111	C05378	R01070	map00010
4.1.2.13	C00111	C05378	R01070	map00030
4.1.2.13	C00118	C05378	R01070	map00010
4.1.2.13	C00118	C05378	R01070	map00030
4.1.2.13	C05378	C00111	R01070	map00010
4.1.2.13	C05378	C00111	R01070	map00030
4.1.2.13	C05378	C00118	R01070	map00010
4.1.2.13	C05378	C00118	R01070	map00030
4.1.2.4	C00084	C00673	R01066	map00030
4.1.2.4	C00118	C00673	R01066	map00030
4.1.2.4	C00673	C00084	R01066	map00030
4.1.2.4	C00673	C00118	R01066	map00030
4.1.99.1	C00078	C00463	R00673	map00380
4.2.1.11	C00074	C00631	R00658	map00010
4.2.1.11	C00944	C02637	R03084	map00400
4.2.1.11	C02637	C00944	R03084	map00400
4.2.1.2	C00122	C00149	R01082	map00020
4.2.1.2	C00149	C00122	R01082	map00020
4.2.1.70	C00106	C01168	R01055	map00240
4.2.1.70	C01168	C00106	R01055	map00240
4.3.1.1	C00049	C00122	R00490	map00252
4.3.1.1	C00122	C00049	R00490	map00252
4.3.1.12	C00077	C00148	R00671	map00330
4.3.1.19	C00065	C00022	R00220	map00260
4.3.1.19	C00188	C00109	R00996	map00260
4.6.1.1	C00002	C00575	R00089	map00230
4.6.1.1	C00044	C00942	R00434	map00230
5.1.3.1	C00199	C00231	R01529	map00030
5.1.3.1	C00231	C00199	R01529	map00030
5.1.3.3	C000221	C00267	R01602	map00010
5.3.1.1	C00111	C00118	R01015	map00010
5.3.1.1	C00118	C00111	R01015	map00010
5.3.1.6	C00117	C00199	R01056	map00030
5.3.1.6	C00199	C00117	R01056	map00030
5.3.1.9	C00668	C05345	R02739	map00010
5.3.1.9	C00668	C05345	R02739	map00030
5.3.1.9	C00668	C05345	R02740	map00010
5.3.1.9	C00668	C05345	R02740	map00030
5.3.1.9	C01172	C05345	R03321	map00010
5.3.1.9	C05345	C00668	R02739	map00030
5.3.1.9	C05345	C00668	R02740	map00010
5.3.1.9	C05345	C00668	R02740	map00030
5.3.1.9	C05345	C01172	R03321	map00010
5.4.2.1	C00197	C00631	R01518	map00010
5.4.2.1	C00236	C01159	R01662	map00010
5.4.2.1	C01159	C00236	R01662	map00010
6.1.1.1	C00082	C02839	R02918	map00400
6.1.1.10	C00073	C02430	R03659	map00271
6.1.1.10	C01647	C05336	R04773	map00450
6.1.1.10	C05335	C05336	R04773	map00450
6.1.1.11	C00065	C02553	R03662	map00260
6.1.1.12	C00049	C02984	R05577	map00252
6.1.1.12	C00049	C06113	R03647	map00252
6.1.1.14	C00037	C02412	R03654	map00260
6.1.1.15	C00148	C02702	R03661	map00330
6.1.1.16	C00097	C03125	R03650	map00272
6.1.1.17	C00025	C02987	R05578	map00251
6.1.1.17	C00025	C06112	R03651	map00251
6.1.1.18	C00064	C02282	R03652	map00251
6.1.1.19	C00062	C02163	R03646	map00330
6.1.1.19	C02163	C00062	R03646	map00330
6.1.1.2	C00078	C03512	R03664)	map00380
6.1.1.20	C00079	C03511	R03660	map00400
6.1.1.21	C00135	C02988	R03655	map00340
6.1.1.22	C00152	C03402	R03648	map00252
6.1.1.3	C00188	C02992	R03663	map00260
6.1.1.4	C00123	C02047	R03657	map00290
6.1.1.5	C00407	C03127	R03656	map00290
6.1.1.6	C00047	C01931	R03658	map00300
6.1.1.7	C00041	C00886	R03038	map00252
6.1.1.7	C00886	C00041	R03038	map00252
6.1.1.9	C00183	C02554	R03665	map00290
6.3.1.1	C00049	C00152	R00483	map00252
6.3.1.1	C00049	C00152	R00483	map00460
6.3.1.1	C00152	C00049	R00483	map00460
6.3.1.2	C00025	C00064	R00253	map00251
6.3.1.2	C00064	C00025	R00253	map00251
6.3.2.-	C05635	C05832	R04906	map00380
6.3.5.1	C00857	C00003	R00257	map00251
6.4.1.1	C00022	C00036	R00344	map00020
6.4.1.1	C00022	C00036	R00344	map00252
6.4.1.1	C00036	C00022	R00344	map00020
6.4.1.1	C00036	C00022	R00344	map00252

## Sheet: L. major
Enzyme	Educt	Produc	Reaction	Pathway
1.1.1.1	C00084	C00469	R00754	map00010
1.1.1.1	C00469	C00084	R00754	map00010
1.1.1.1	C05576	C05577	R04880	map00350
1.1.1.1	C05577	C05576	R04880	map00350
1.1.1.2	C00084	C00469	R00746	map00010
1.1.1.2	C00469	C00084	R00746	map00010
1.1.1.205	C00130	C00655	R01130	map00230
1.1.1.3	C00263	C00441	R01773	map00260
1.1.1.3	C00263	C00441	R01773	map00300
1.1.1.3	C00441	C00263	R01773	map00260
1.1.1.3	C00441	C00263	R01773	map00300
1.1.1.35	C00332	C01144	R01975	map00310
1.1.1.35	C01144	C00332	R01975	map00310
1.1.1.35	C01144	C00332	R01975	map00380
1.1.1.35	C03344	C04405	R04203	map00280
1.1.1.35	C04405	C03344	R04203	map00280
1.1.1.35	C06001	C06002	R05066	map00280
1.1.1.35	C06002	C06001	R05066	map00280
1.1.1.37	C00036	C00149	R00342	map00020
1.1.1.37	C00149	C00036	R00342	map00020
1.1.1.42	C00026	C05379	R00268	map00020
1.1.1.42	C00311	C00026	R00267	map00480
1.1.1.42	C00311	C05379	R01899	map00020
1.1.1.42	C05379	C00026	R00268	map00020
1.1.1.42	C05379	C00311	R01899	map00020
1.1.1.44	C00345	C00199	R01528	map00030
1.1.1.49	C00087	C00087	R00779	map00480
1.1.1.49	C00668	C01236	R02736	map00030
1.1.1.49	C00668	C01236	R02736	map00480
1.1.1.95	C00197	C03232	R01513	map00260
1.1.1.95	C03232	C00197	R01513	map00260
1.11.1.9	C00051	C00127	R00274	map00480
1.11.1.9	C00127	C00051	R00274	map00480
1.14.-.-	C05836	C05837	R04997	map00380
1.14.13.-	C00483	C03758	R02383	map00350
1.14.13.-	C02043	C05657	R03811	map00380
1.14.13.-	C03680	C05565	R00069	map00340
1.14.13.-	C05602	C00650	R04306	map00350
1.14.13.-	C05852	C06207	R05001	map00360
1.14.13.-	C11457	C04044	R06786	map00360
1.14.13.-	C12621	C12623	R06787	map00360
1.14.16.1	C00079	C00082	R01795	map00400
1.17.4.1	C00008	C00206	R02017	map00230
1.17.4.1	C00015	C01346	R02018	map00240
1.17.4.1	C00035	C00361	R02019	map00230
1.17.4.1	C00112	C00705	R02024	map00240
1.2.1.12	C00118	C00236	R01061	map00010
1.2.1.12	C00118	C00236	R01063	map00010
1.2.1.12	C00236	C00118	R01061	map00010
1.2.1.12	C00236	C00118	R01063	map00010
1.2.1.12	C03341	C03943	R04201	map00472
1.2.1.12	C03943	C03341	R04201	map00472
1.2.1.16	C00042	C00232	R00713	map00251
1.2.1.16	C00042	C00232	R00714	map00251
1.2.1.16	C00232	C00042	R00713	map00251
1.2.1.16	C00232	C00042	R00714	map00251
1.2.1.16	C00232	C00042	R00714	map00350
1.2.1.3	C00033	C00084	R00710	map00010
1.2.1.3	C00033	C00084	R00711	map00010
1.2.1.3	C00084	C00033	R00710	map00010
1.2.1.3	C00084	C00033	R00711	map00010
1.2.1.3	C00555	C00334	R01986	map00330
1.2.1.3	C00555	C00334	R02549	map00410
1.2.1.3	C00637	C00954	R02678	map00380
1.2.1.3	C01149	C01181	R03283	map00310
1.2.1.3	C05130	C02835	R04065	map00340
1.2.1.3	C05634	C05635	R04903	map00380
1.2.1.3	C05665	C00099	R00904	map00410
1.2.1.3	C05936	C02946	R05050	map00330
1.2.1.3	C06002	C02170	R03869	map00280
1.2.1.41	C01165	C03287	R03313	map00220
1.2.1.41	C03287	C01165	R03313	map00220
1.2.4.1	C00022	C00024	R00210	map00010
1.2.4.1	C00022	C05125	R00014	map00010
1.2.4.1	C05125	C01136	R03270	map00010
1.2.4.2	C00026	C05381	R00621	map00020
1.2.4.2	C00322	C00527	R01933	map00380
1.2.4.2	C00322	C06157	R01940	map00310
1.2.4.2	C05381	C01169	R03316	map00020
1.2.4.4	C00141	C04424	R01701	map00280
1.2.4.4	C00233	C05119	R01702	map00280
1.2.4.4	C03465	C05118	R04225	map00280
1.3.5.1	C00042	C00122	R02164	map00020
1.3.5.1	C00122	C00042	R02164	map00020
1.3.99.10	C02939	C03069	R04095	map00280
1.3.99.3	C00100	C00894	R00924	map00410
1.3.99.3	C00630	C03460	R02661	map00280
1.3.99.3	C00894	C00100	R00924	map00410
1.3.99.3	C01033	C03345	R03172	map00280
1.3.99.3	C02939	C03069	R04095	map00280
1.3.99.3	C03069	C02939	R04095	map00280
1.3.99.3	C03345	C01033	R03172	map00280
1.3.99.3	C03460	C00630	R02661	map00280
1.4.1.4	C00025	C00026	R00243	map00251
1.4.1.4	C00026	C00025	R00243	map00251
1.4.4.2	C00037	C01242	R03425	map00260
1.4.4.2	C02051	C01242	R03425	map00260
1.5.1.12	C00025	C01165	R00245	map00330
1.5.1.12	C00025	C03912	R00707	map00251
1.5.1.12	C00025	C03912	R00708	map00251
1.5.1.12	C01157	C04281	R03294	map00330
1.5.1.12	C01165	C00025	R00245	map00330
1.5.1.12	C03912	C00005	R00708	map00330
1.5.1.12	C03912	C00025	R00707	map00251
1.5.1.12	C03912	C00025	R00708	map00330
1.5.1.12	C04281	C05947	R04444	map00330
1.5.1.12	C04281	C05947	R04445	map00330
1.5.1.12	C05938	C05947	R05051	map00330
1.5.1.12	C05947	C05938	R05051	map00330
1.5.1.2	C00148	C03912	R01248	map00220
1.5.1.2	C00148	C03912	R01248	map00330
1.5.1.2	C00148	C03912	R01251	map00220
1.5.1.2	C00148	C03912	R01251	map00330
1.5.1.2	C01157	C04281	R03291	map00330
1.5.1.2	C01157	C04281	R03293	map00330
1.5.1.2	C03912	C00148	R01248	map00220
1.5.1.2	C03912	C00148	R01248	map00330
1.5.1.2	C03912	C00148	R01251	map00220
1.5.1.2	C03912	C00148	R01251	map00330
1.5.1.2	C04281	C01157	R03291	map00330
1.5.1.2	C04281	C01157	R03293	map00330
1.8.1.4	C00022	C00024	R00210	map00010
1.8.1.4	C00248	C00579	R01698	map00010
1.8.1.4	C00248	C00579	R01698	map00020
1.8.1.4	C00579	C00248	R01698	map00010
1.8.1.4	C00579	C00248	R01698	map00020
1.8.1.4	C02972	C02051	R03815	map00260
1.8.1.7	C00051	C00127	R00094	map00251
1.8.1.7	C00051	C00127	R00115	map00251
1.8.1.7	C00127	C00051	R00094	map00251
2.1.1.-	C00135	C01152	R01159	map00340
2.1.1.-	C00632	C05831	R02671	map00380
2.1.1.-	C00780	C05659	R02912	map00380
2.1.1.-	C02442	C06199	R03943	map00350
2.1.1.-	C02470	C05830	R03955	map00380
2.1.1.-	C03167	C06452	R05201	map00440
2.1.1.-	C05691	C05692	R04939	map00450
2.1.1.-	C05693	C05694	R04939	map00450
2.1.1.-	C06453	C05776	R05201	map00440
2.1.1.10	C00155	C00073	R00650	map00271
2.1.1.13	C00155	C00073	R00946	map00271
2.1.1.14	C00155	C00073	R04405	map00271
2.1.1.14	C04489	C04144	R04405	map00271
2.1.1.17	C00350	C01241	R02056	map00260
2.1.1.45	C00365	C00364	R02101	map00240
2.1.2.1	C00037	C00065	R00945	map00260
2.1.2.1	C00037	C00065	R00945	map00460
2.1.2.1	C00065	C00037	R00945	map00260
2.1.2.1	C00065	C00037	R00945	map00460
2.1.2.1	C00101	C00143	R00945	map00460
2.1.2.1	C00101	C00143	R00945	map00260
2.1.2.1	C00143	C00101	R00945	map00460
2.1.2.1	C00143	C00101	R00945	map00260
2.1.2.1	C01259	C01149	R03284	map00310
2.1.2.10	C00037	C01242	R03425	map00260
2.1.2.10	C00101	C00143	R04125	map00260
2.1.2.10	C01242	C00014	R04125	map00260
2.1.2.10	C01242	C00143	R04125	map00260
2.1.2.10	C01242	C02972	R04125	map00260
2.1.2.10	C02051	C01242	R03425	map00260
2.1.3.2	C00049	C00438	R01397	map00240
2.1.3.2	C00049	C00438	R01397	map00252
2.1.3.2	C00169	C00438	R01397	map00240
2.1.3.2	C00169	C00438	R01397	map00252
2.2.1.1	C00117	C00118	R01641	map00030
2.2.1.1	C00117	C00281	R01641	map00030
2.2.1.1	C00118	C00117	R01641	map00030
2.2.1.1	C00118	C00231	R01641	map00030
2.2.1.1	C00118	C00231	R01830	map00030
2.2.1.1	C00118	C00279	R01830	map00030
2.2.1.1	C00231	C00118	R01641	map00030
2.2.1.1	C00231	C00118	R01830	map00030
2.2.1.1	C00231	C00281	R01641	map00030
2.2.1.1	C00231	C05345	R01830	map00030
2.2.1.1	C00279	C00118	R01830	map00030
2.2.1.1	C00279	C05345	R01830	map00030
2.2.1.1	C00281	C00117	R01641	map00030
2.2.1.1	C00281	C00231	R01641	map00030
2.2.1.1	C05345	C00231	R01830	map00030
2.2.1.2	C00118	C00279	R01827	map00030
2.2.1.2	C00118	C05345	R01827	map00030
2.2.1.2	C00279	C00118	R01827	map00030
2.2.1.2	C00279	C05382	R01827	map00030
2.2.1.2	C05345	C00118	R01827	map00030
2.2.1.2	C05345	C05382	R01827	map00030
2.2.1.2	C05382	C00279	R01827	map00030
2.2.1.2	C05382	C05345	R01827	map00030
2.3.1.-	C00047	C02727	R00454	map00310
2.3.1.-	C00141	C04424	R01701	map00280
2.3.1.-	C00388	C05135	R02152	map00340
2.3.1.-	C00582	C05598	R05841	map00360
2.3.1.-	C02727	C00047	R00454	map00310
2.3.1.-	C03283	C06442	R06978	map00260
2.3.1.-	C04424	C00630	R02662	map00280
2.3.1.-	C05118	C01033	R03174	map00280
2.3.1.-	C05119	C02939	R04097	map00280
2.3.1.-	C05338	C05596	R04777	map00350
2.3.1.12	C00022	C00024	R00210	map00010
2.3.1.12	C00024	C01136	R02569	map00010
2.3.1.12	C01136	C00024	R02569	map00010
2.3.1.16	C00024	C00332	R00238	map00280
2.3.1.16	C03344	C00024	R00927	map00280
2.3.1.16	C03344	C00100	R00927	map00280
2.3.1.29	C00024	C03508	R00371	map00260
2.3.1.29	C00037	C03508	R00371	map00260
2.3.1.29	C03508	C00024	R00371	map00260
2.3.1.29	C03508	C00037	R00371	map00260
2.3.1.30	C00065	C00979	R00586	map00272
2.3.1.30	C00979	C00065	R00586	map00272
2.3.1.4	C00352	C00357	R02058	map00251
2.3.1.4	C00357	C00352	R02058	map00251
2.3.1.61	C00091	C01169	R02570	map00020
2.3.1.61	C00527	C06157	R02571	map00310
2.3.1.61	C01169	C00091	R02570	map00020
2.3.1.61	C06157	C00527	R02571	map00310
2.3.3.1	C00024	C00158	R00351	map00020
2.3.3.1	C00036	C00158	R00351	map00020
2.4.2.10	C00295	C01103	R01870	map00240
2.4.2.7	C00119	C00020	R00190	map00230
2.4.2.7	C00144	C00242	R01229	map00230
2.4.2.7	C00147	C00020	R00190	map00230
2.4.2.7	C00242	C00144	R01229	map00230
2.4.2.7	C04051	C04677	R04378	map00230
2.4.2.7	C04677	C04051	R04378	map00230
2.4.2.8	C00119	C00020	R00190	map00230
2.4.2.8	C00130	C00262	R01132	map00230
2.4.2.8	C00144	C00242	R01229	map00230
2.4.2.8	C00147	C00020	R00190	map00230
2.4.2.8	C00242	C00144	R01229	map00230
2.4.2.8	C00262	C00130	R01132	map00230
2.4.2.8	C00385	C00655	R02142	map00230
2.4.2.8	C00655	C00385	R02142	map00230
2.4.2.9	C00105	C00106	R00966	map00240
2.4.2.9	C00106	C00105	R00966	map00240
2.5.1.16	C00134	C00315	R01920	map00220
2.5.1.16	C00134	C00315	R01920	map00330
2.5.1.16	C00170	C01137	R02869	map00410
2.5.1.16	C00315	C00750	R02869	map00220
2.5.1.16	C00315	C00750	R02869	map00330
2.5.1.16	C00750	C00315	R02869	map00410
2.5.1.16	C01137	C00170	R01920	map00220
2.5.1.16	C01137	C00170	R01920	map00330
2.5.1.16	C01137	C00170	R02869	map00220
2.5.1.16	C01137	C00170	R02869	map00330
2.5.1.47	C00979	C00097	R00897	map00272
2.5.1.47	C00979	C00097	R04859	map00272
2.5.1.47	C00979	C05824	R03132	map00272
2.5.1.47	C01528	C05688	R03601	map00450
2.5.1.48	C00097	C02291	R03260	map00271
2.5.1.48	C00109	C01118	R00999	map00271
2.5.1.48	C00155	C01118	R01288	map00271
2.5.1.48	C00979	C05824	R03132	map00272
2.5.1.48	C01077	C00155	R01287	map00271
2.5.1.48	C01077	C00155	R02026	map00271
2.5.1.48	C01118	C00109	R00999	map00271
2.5.1.48	C01118	C00155	R01288	map00271
2.5.1.48	C01118	C02291	R03260	map00271
2.5.1.48	C05688	C05699	R04944	map00450
2.5.1.48	C05688	C05699	R04945	map00450
2.5.1.48	C05688	C05699	R04946	map00450
2.5.1.48	C05700	C05699	R04945	map00450
2.5.1.48	C05701	C05699	R04946	map00450
2.5.1.48	C05702	C05699	R04944	map00450
2.5.1.6	C00073	C00019	R00177	map00271
2.5.1.6	C05335	C05691	R04771	map00450
2.6.1.1	C00036	C00049	R00355	map00251
2.6.1.1	C00036	C00049	R00355	map00252
2.6.1.1	C00049	C00036	R00355	map00251
2.6.1.1	C00049	C00036	R00355	map00252
2.6.1.1	C00079	C00166	R00694	map00360
2.6.1.1	C00079	C00166	R00694	map00400
2.6.1.1	C00082	C01179	R00734	map00350
2.6.1.1	C00082	C01179	R00734	map00400
2.6.1.1	C00166	C00079	R00694	map00360
2.6.1.1	C00166	C00079	R00694	map00400
2.6.1.1	C00506	C05528	R02433	map00272
2.6.1.1	C00606	C05527	R02619	map00272
2.6.1.1	C00957	C00097	R00896	map00272
2.6.1.1	C01179	C00082	R00734	map00350
2.6.1.1	C01179	C00082	R00734	map00400
2.6.1.1	C05528	C00506	R02433	map00272
2.6.1.1	C05947	C05946	R05052	map00330
2.6.1.16	C00085	C00352	R00768	map00251
2.6.1.2	C00022	C00041	R00258	map00251
2.6.1.2	C00022	C00041	R00258	map00252
2.6.1.2	C00041	C00022	R00258	map00251
2.6.1.2	C00041	C00022	R00258	map00252
2.6.1.42	C00123	C00233	R01090	map00280
2.6.1.42	C00123	C00233	R01090	map00290
2.6.1.42	C00141	C00183	R01214	map00290
2.6.1.42	C00183	C00141	R01214	map00280
2.6.1.42	C00233	C00123	R01090	map00290
2.6.1.42	C00407	C03465	R02198	map00280
2.6.1.42	C06008	C00407	R02199	map00290
2.6.1.5	C00079	C00166	R00694	map00360
2.6.1.5	C00079	C00166	R00694	map00400
2.6.1.5	C00082	C01179	R00734	map00350
2.6.1.5	C00082	C01179	R00734	map00400
2.6.1.5	C00166	C00079	R00694	map00360
2.6.1.5	C00166	C00079	R00694	map00400
2.6.1.5	C01179	C00082	R00734	map00350
2.6.1.5	C01179	C00082	R00734	map00400
2.7.1.1	C000221	C01172	R01600	map00010
2.7.1.1	C00267	C00668	R01786	map00010
2.7.1.11	C05345	C05378	R04779	map00030
2.7.1.11	C05345	C05378	R04779	map00010
2.7.1.15	C00117	C00121	R01051	map00030
2.7.1.15	C00121	C00117	R01051	map00030
2.7.1.15	C00673	C01801	R02750	map00030
2.7.1.15	C01801	C00673	R02750	map00030
2.7.1.2	C000221	C01172	R01600	map00010
2.7.1.2	C00267	C00668	R01786	map00010
2.7.1.20	C00212	C00020	R00185	map00230
2.7.1.21	C00214	C00364	R01567	map00240
2.7.1.21	C00365	C00526	R02099	map00240
2.7.1.21	C00526	C00365	R02099	map00240
2.7.1.39	C00263	C01102	R01771	map00260
2.7.1.40	C00022	C00074	R01138	map00230
2.7.1.40	C00035	C00044	R00430	map00230
2.7.1.40	C00044	C00035	R00430	map00230
2.7.1.40	C00074	C00022	R00200	map00010
2.7.1.40	C00074	C00022	R01858	map00230
2.7.1.48	C00299	C00105	R00964	map00240
2.7.1.48	C00299	C00105	R00967	map00240
2.7.1.48	C00299	C00105	R00968	map00240
2.7.1.48	C00299	C00105	R00970	map00240
2.7.1.48	C00299	C00105	R01549	map00240
2.7.1.48	C00299	C00105	R02097	map00240
2.7.1.48	C00299	C00105	R02327	map00240
2.7.1.48	C00299	C00105	R02332	map00240
2.7.1.48	C00475	C00055	R00513	map00240
2.7.1.48	C00475	C00055	R00962	map00240
2.7.1.48	C00475	C00055	R01548	map00240
2.7.1.48	C00475	C00055	R02091	map00240
2.7.1.48	C00475	C00055	R02096	map00240
2.7.1.48	C00475	C00055	R02371	map00240
2.7.1.48	C00475	C00055	R02372	map00240
2.7.2.11	C00025	C03287	R00239	map00380
2.7.2.3	C00236	C00197	R01512	map00010
2.7.4.3	C00020	C00008	R00127	map00230
2.7.4.3	C00360	C00206	R01547	map00230
2.7.4.6	C00002	C00008	R00124	map00230
2.7.4.6	C00002	C00008	R00156	map00240
2.7.4.6	C00002	C00008	R00330	map00230
2.7.4.6	C00002	C00008	R00570	map00240
2.7.4.6	C00002	C00008	R00722	map00230
2.7.4.6	C00002	C00008	R01137	map00230
2.7.4.6	C00002	C00008	R01857	map00230
2.7.4.6	C00002	C00008	R02093	map00240
2.7.4.6	C00002	C00008	R02326	map00240
2.7.4.6	C00002	C00008	R02331	map00240
2.7.4.6	C00002	C00008	R03530	map00230
2.7.4.6	C00008	C00002	R00570	map00240
2.7.4.6	C00008	C00002	R00722	map00230
2.7.4.6	C00008	C00002	R01137	map00230
2.7.4.6	C00008	C00002	R01857	map00230
2.7.4.6	C00008	C00002	R02093	map00240
2.7.4.6	C00008	C00002	R02326	map00240
2.7.4.6	C00008	C00002	R02331	map00240
2.7.4.6	C00008	C00002	R03530	map00230
2.7.4.6	C00008	C00002	R00330	map00230
2.7.4.6	C00015	C00075	R00156	map00240
2.7.4.6	C00035	C00044	R00330	map00230
2.7.4.6	C00044	C00035	R00330	map00230
2.7.4.6	C00063	C00112	R00570	map00240
2.7.4.6	C00104	C00081	R00722	map00230
2.7.4.6	C00112	C00063	R00570	map00240
2.7.4.6	C00131	C00206	R01137	map00230
2.7.4.6	C00206	C00131	R01137	map00230
2.7.4.6	C00286	C00361	R01857	map00230
2.7.4.6	C00361	C00286	R01857	map00230
2.7.4.6	C00363	C00459	R02093	map00240
2.7.4.6	C00458	C00705	R02326	map00240
2.7.4.6	C00459	C00363	R02093	map00240
2.7.4.6	C00460	C01346	R02331	map00240
2.7.4.6	C00705	C00458	R02326	map00240
2.7.4.6	C01344	C01345	R03530	map00230
2.7.4.6	C01345	C01344	R03530	map00230
2.7.4.6	C01346	C00460	R02331	map00240
2.7.4.8	C00035	C00144	R00332	map00230
2.7.4.8	C00144	C00035	R00332	map00230
2.7.4.8	C00361	C00362	R02090	map00230
2.7.4.8	C00362	C00361	R02090	map00230
2.7.4.9	C00214	C00364	R01567	map00240
2.7.4.9	C00363	C00364	R02094	map00240
2.7.4.9	C00364	C00363	R02094	map00240
2.7.4.9	C00365	C01346	R02098	map00240
2.7.4.9	C01346	C00365	R02098	map00240
2.7.6.1	C00117	C00119	R01049	map00030
2.7.6.1	C00117	C00119	R01049	map00230
2.7.6.1	C00119	C00117	R01049	map00030
2.7.7.14	C03557	C05673	R04247	map00440
2.7.7.19	C00002	C00046	R00435	map00230
2.7.7.19	C00046	C00002	R00435	map00230
2.7.7.6	C00002	C00046	R00435	map00230
2.7.7.6	C00044	C00046	R00441	map00230
2.7.7.6	C00046	C00002	R00435	map00230
2.7.7.6	C00046	C00044	R00441	map00230
2.7.7.6	C00046	C00063	R00442	map00240
2.7.7.6	C00046	C00075	R00443	map00240
2.7.7.6	C00063	C00046	R00442	map00240
2.7.7.6	C00075	C00046	R00443	map00240
2.7.7.7	C00039	C00131	R00375	map00230
2.7.7.7	C00039	C00286	R00376	map00230
2.7.7.7	C00039	C00458	R00377	map00240
2.7.7.7	C00039	C00459	R00378	map00240
2.7.7.7	C00131	C00039	R00375	map00230
2.7.7.7	C00286	C00039	R00376	map00230
2.7.7.7	C00458	C00039	R00377	map00240
2.7.7.7	C00459	C00039	R00378	map00240
2.7.9.3	C01528	C05172	R03595	map00450
2.7.9.3	C05172	C01528	R03595	map00450
2.8.3.5	C00042	C00091	R00410	map00280
2.8.3.5	C00091	C00042	R00410	map00280
2.8.3.5	C00164	C00332	R00410	map00280
2.8.3.5	C00332	C00164	R00410	map00280
3.-.-.-	C03296	C03415	R04189	map00330
3.-.-.-	C03415	C03296	R04189	map00330
3.1.1.17	C00198	C00257	R01519	map00030
3.1.3.11	C05378	C05345	R04780	map00010
3.1.3.11	C05378	C05345	R04780	map00030
3.2.2.3	C00299	C00106	R01080	map00240
3.3.1.1	C00021	C00155	R00192	map00271
3.3.1.1	C00021	C00212	R00192	map00271
3.3.1.1	C05692	C00212	R04936	map00450
3.3.1.1	C05692	C05698	R04936	map00450
3.5.1.-	C03296	C03415	R04189	map00330
3.5.1.-	C03415	C03296	R04189	map00330
3.5.1.-	C05931	C00025	R00411	map00280
3.5.1.-	C12989	C00033	R06845	map00300
3.5.1.-	C12989	C00047	R06845	map00300
3.5.1.1	C00049	C00152	R00485	map00252
3.5.1.1	C00152	C00049	R00485	map00252
3.5.1.1	C00152	C00049	R00485	map00460
3.5.1.14	C00437	C00077	R00669	map00220
3.5.1.16	C00437	C00077	R00669	map00220
3.5.2.3	C00337	C00438	R01993	map00240
3.5.2.3	C00438	C00337	R01993	map00240
3.5.2.9	C01879	C00025	R00251	map00480
3.5.2.9	C02091	C00603	R05554	map00230
3.5.3.1	C00062	C00077	R00551	map00220
3.5.3.1	C00062	C00077	R00551	map00330
3.5.4.3	C00242	C00385	R01676	map00230
3.5.4.4	C00212	C00294	R01560	map00230
3.5.4.4	C00559	C05512	R02556	map00230
3.5.4.4	C05512	C00559	R02556	map00230
3.5.4.5	C00475	C00299	R01878	map00240
3.5.4.5	C00881	C00526	R02485	map00240
3.5.4.6	C00020	C00130	R00181	map00230
3.5.5.1	C00726	C00060	R00540	map00460
3.5.5.1	C02938	C00954	R03093	map00380
3.5.5.1	C05714	C01401	R03542	map00460
3.5.5.1	C05715	C00302	R01887	map00460
3.6.1.11	C01228	C04494	R03409	map00230
3.6.1.11	C04494	C01228	R03409	map00230
3.6.1.23	C00460	C00365	R02100	map00240
3.6.3.1	C00002	C00008	R00086	map00230
3.7.1.3	C00328	C00108	R00987	map00380
3.7.1.3	C02406	C05653	R03936	map00380
3.7.1.3	C03227	C00632	R02668	map00380
4.1.1.17	C00077	C00134	R00670	map00220
4.1.1.17	C00077	C00134	R00670	map00330
4.1.1.23	C00331	C00637	R01974	map00380
4.1.1.23	C01103	C00105	R00965	map00240
4.1.1.49	C00036	C00074	R00341	map00020
4.1.1.49	C00074	C00036	R00341	map00020
4.1.1.50	C00019	C01137	R00178	map00330
4.1.1.65	C02737	C00350	R02055	map00260
4.1.1.74	C00331	C00637	R01974	map00380
4.1.2.-	C01259	C01149	R03284	map00310
4.1.2.-	C03589	C00022	R00750	map00360
4.1.2.-	C03589	C00084	R00750	map00360
4.1.2.-	C05601	C00232	R01645	map00350
4.1.2.-	C06201	C00232	R01647	map00350
4.1.2.13	C00111	C05378	R01070	map00030
4.1.2.13	C00111	C05378	R01070	map00010
4.1.2.13	C00118	C05378	R01070	map00030
4.1.2.13	C00118	C05378	R01070	map00010
4.1.2.13	C05378	C00111	R01070	map00030
4.1.2.13	C05378	C00118	R01070	map00030
4.1.2.13	C05378	C00111	R01070	map00010
4.1.2.13	C05378	C00118	R01070	map00010
4.1.2.4	C00084	C00673	R01066	map00030
4.1.2.4	C00118	C00673	R01066	map00030
4.1.2.4	C00673	C00084	R01066	map00030
4.1.2.4	C00673	C00118	R01066	map00030
4.1.2.5	C00037	C05519	R06171	map00260
4.1.2.5	C05519	C00037	R06171	map00260
4.2.1.11	C00074	C00631	R00658	map00010
4.2.1.11	C00944	C02637	R03084	map00400
4.2.1.11	C02637	C00944	R03084	map00400
4.2.1.17	C00877	C01144	R03026	map00310
4.2.1.17	C00877	C01144	R03026	map00380
4.2.1.17	C00894	C05668	R03045	map00410
4.2.1.17	C03069	C05998	R04137	map00280
4.2.1.17	C03345	C04405	R04204	map00280
4.2.1.17	C03460	C06000	R04224	map00280
4.2.1.17	C05668	C00894	R03045	map00410
4.2.1.17	C05998	C03069	R04137	map00280
4.2.1.2	C00122	C00149	R01082	map00020
4.2.1.2	C00149	C00122	R01082	map00020
4.2.1.22	C00065	C00097	R00891	map00260
4.2.1.22	C00155	C02291	R01290	map00260
4.2.1.22	C00155	C02291	R01290	map00271
4.2.1.22	C02291	C00155	R01290	map00271
4.2.1.22	C05698	C05699	R04942	map00450
4.2.1.3	C00158	C00311	R01324	map00020
4.2.1.3	C00158	C00417	R01325	map00020
4.2.1.3	C00311	C00158	R01324	map00020
4.2.1.3	C00311	C00417	R01900	map00020
4.2.1.3	C00417	C00158	R01325	map00020
4.2.1.3	C00417	C00311	R01900	map00020
4.2.3.1	C01102	C00188	R01466	map00260
4.3.2.2	C00122	C03794	R01083	map00230
4.3.2.2	C00122	C03794	R01083	map00252
4.3.2.2	C03794	C00122	R01083	map00230
4.3.2.2	C03794	C00122	R01083	map00252
4.3.2.2	C04677	C04823	R04559	map00230
4.3.2.2	C04823	C04677	R04559	map00230
4.4.1.8	C00022	C00097	R00782	map00272
4.4.1.8	C00491	C01962	R02408	map00272
4.4.1.8	C02291	C00155	R01286	map00271
4.4.1.8	C05699	C05698	R04941	map00450
5.1.3.1	C00199	C00231	R01529	map00030
5.1.3.1	C00231	C00199	R01529	map00030
5.1.3.3	C000221	C00267	R01602	map00010
5.3.1.1	C00111	C00118	R01015	map00010
5.3.1.1	C00118	C00111	R01015	map00010
5.3.1.6	C00117	C00199	R01056	map00030
5.3.1.6	C00199	C00117	R01056	map00030
5.3.1.9	C00668	C05345	R02739	map00010
5.3.1.9	C00668	C05345	R02739	map00030
5.3.1.9	C00668	C05345	R02740	map00010
5.3.1.9	C00668	C05345	R02740	map00030
5.3.1.9	C01172	C05345	R03321	map00010
5.3.1.9	C05345	C00668	R02739	map00030
5.3.1.9	C05345	C00668	R02740	map00010
5.3.1.9	C05345	C00668	R02740	map00030
5.3.1.9	C05345	C01172	R03321	map00010
5.4.2.1	C00197	C00631	R01518	map00010
5.4.2.1	C00236	C01159	R01662	map00010
5.4.2.1	C01159	C00236	R01662	map00010
5.4.99.2	C01213	C00091	R00833	map00280
6.1.1.1	C00082	C02839	R02918	map00400
6.1.1.10	C00073	C02430	R03659	map00271
6.1.1.10	C01647	C05336	R04773	map00450
6.1.1.10	C05335	C05336	R04773	map00450
6.1.1.11	C00065	C02553	R03662	map00260
6.1.1.12	C00049	C02984	R05577	map00252
6.1.1.12	C00049	C06113	R03647	map00252
6.1.1.14	C00037	C02412	R03654	map00260
6.1.1.16	C00097	C03125	R03650	map00272
6.1.1.17	C00025	C02987	R05578	map00251
6.1.1.17	C00025	C06112	R03651	map00251
6.1.1.18	C00064	C02282	R03652	map00251
6.1.1.19	C00062	C02163	R03646	map00330
6.1.1.19	C02163	C00062	R03646	map00330
6.1.1.2	C00078	C03512	R03664)	map00380
6.1.1.20	C00079	C03511	R03660	map00400
6.1.1.21	C00135	C02988	R03655	map00340
6.1.1.22	C00152	C03402	R03648	map00252
6.1.1.3	C00188	C02992	R03663	map00260
6.1.1.4	C00123	C02047	R03657	map00290
6.1.1.5	C00407	C03127	R03656	map00290
6.1.1.6	C00047	C01931	R03658	map00300
6.1.1.7	C00041	C00886	R03038	map00252
6.1.1.7	C00886	C00041	R03038	map00252
6.1.1.9	C00183	C02554	R03665	map00290
6.2.1.1	C00033	C00024	R00235	map00010
6.2.1.4	C00042	C00091	R00432	map00020
6.2.1.4	C00042	C00091	R00727	map00020
6.2.1.4	C00091	C00042	R00432	map00020
6.2.1.4	C00091	C00042	R00727	map00020
6.2.1.5	C00042	C00091	R00405	map00020
6.2.1.5	C00091	C00042	R00405	map00020
6.3.1.1	C00049	C00152	R00483	map00252
6.3.1.1	C00049	C00152	R00483	map00460
6.3.1.1	C00152	C00049	R00483	map00460
6.3.2.2	C00097	C00669	R00894	map00251
6.3.2.2	C00097	C00669	R00894	map00480
6.3.2.3	C00669	C00051	R00497	map00251
6.3.2.3	C00669	C00051	R00497	map00480
6.3.4.2	C00075	C00063	R00571	map00240
6.3.4.4	C00049	C03794	R01135	map00230
6.3.4.4	C00049	C03794	R01135	map00252
6.3.4.4	C00130	C03794	R01135	map00230
6.3.4.4	C00130	C03794	R01135	map00252
6.3.4.4	C03794	C00049	R01135	map00252
6.3.4.4	C03794	C00130	R01135	map00252
6.3.4.5	C00327	C03406	R01954	map00220
6.3.4.5	C00327	C03406	R01954	map00252
6.3.4.5	C00327	C03406	R01954	map00330
6.3.4.5	C03406	C00327	R01954	map00252
6.3.4.5	C03406	C00327	R01954	map00330
6.3.5.1	C00857	C00003	R00257	map00251
6.3.5.2	C00655	C00144	R01230	map00230
6.3.5.2	C00655	C00144	R01231	map00230
6.3.5.2	C00655	C00144	R01231	map00251
6.4.1.3	C00100	C00683	R01859	map00280
6.4.1.4	C03069	C03231	R04138	map00280

## Sheet: H. sapiens
Enzyme	Educt	Produc	Reaction	Pathway
1.1.1.-	C00546	C05235	R02528	map00260
1.1.1.-	C03087	C05548	R04142	map00310
1.1.1.-	C05548	C03087	R04142	map00310
1.1.1.1	C00084	C00469	R00754	map00010
1.1.1.1	C00469	C00084	R00754	map00010
1.1.1.1	C05576	C05577	R04880	map00350
1.1.1.1	C05577	C05576	R04880	map00350
1.1.1.178	C03344	C04405	R04203	map00280
1.1.1.178	C04405	C03344	R04203	map00280
1.1.1.2	C00084	C00469	R00746	map00010
1.1.1.2	C00469	C00084	R00746	map00010
1.1.1.205	C00130	C00655	R01130	map00230
1.1.1.27	C00022	C00186	R00703	map00010
1.1.1.27	C00186	C00022	R00703	map00010
1.1.1.27	C00957	C05823	R03104	map00272
1.1.1.31	C06001	C06002	R05066	map00280
1.1.1.31	C06002	C06001	R05066	map00280
1.1.1.35	C00332	C01144	R01975	map00310
1.1.1.35	C01144	C00332	R01975	map00310
1.1.1.35	C01144	C00332	R01975	map00380
1.1.1.35	C03344	C04405	R04203	map00280
1.1.1.35	C04405	C03344	R04203	map00280
1.1.1.35	C06001	C06002	R05066	map00280
1.1.1.35	C06002	C06001	R05066	map00280
1.1.1.37	C00036	C00149	R00342	map00020
1.1.1.37	C00149	C00036	R00342	map00020
1.1.1.41	C00026	C00311	R00709	map00020
1.1.1.41	C00311	C00026	R00709	map00020
1.1.1.42	C00026	C05379	R00268	map00020
1.1.1.42	C00311	C00026	R00267	map00480
1.1.1.42	C00311	C05379	R01899	map00020
1.1.1.42	C05379	C00026	R00268	map00020
1.1.1.42	C05379	C00311	R01899	map00020
1.1.1.44	C00345	C00199	R01528	map00030
1.1.1.47	C00198	C00031	R01521	map00030
1.1.1.47	C00198	C00221	R01520	map00030
1.1.1.47	C00221	C00198	R01520	map00030
1.1.1.47	C00221	C00198	R01521	map00030
1.1.1.49	C00087	C00087	R00779	map00480
1.1.1.49	C00668	C01236	R02736	map00030
1.1.1.49	C00668	C01236	R02736	map00480
1.1.1.79	C00168	C00258	R01392	map00260
1.1.1.79	C00258	C00168	R01392	map00260
1.1.1.95	C00197	C03232	R01513	map00260
1.1.1.95	C03232	C00197	R01513	map00260
1.1.99.1	C00114	C00576	R01025	map00260
1.1.99.1	C00576	C00719	R02567	map00260
1.11.1.6	C00632	C05640	R02670	map00380
1.11.1.7	C00079	C02505	R00698	map00360
1.11.1.8	C00082	C02515	R03539	map00350
1.11.1.8	C01060	C01829	R03208	map00350
1.11.1.8	C01060	C02218	R03208	map00350
1.11.1.8	C01060	C02465	R03953	map00350
1.11.1.8	C02515	C01060	R03973	map00350
1.11.1.8	C02515	C02465	R03953	map00350
1.11.1.9	C00051	C00127	R00274	map00480
1.11.1.9	C00127	C00051	R00274	map00480
1.13.11.-	C05655	C00026	R00356	map00380
1.13.11.-	C05655	C00036	R00356	map00380
1.13.11.11	C00078	C02406	R00678	map00380
1.13.11.20	C00097	C00606	R00893	map00272
1.13.11.20	C00097	C00606	R00893	map00430
1.13.11.27	C00166	C05852	R01372	map00360
1.13.11.27	C01179	C00544	R02521	map00350
1.13.11.42	C00078	C02406	R00678	map00380
1.13.11.42	C00643	C05648	R02702	map00380
1.13.11.42	C00780	C05647	R02909	map00380
1.13.11.42	C01598	C05642	R03628	map00380
1.13.11.5	C00544	C01036	R02519	map00350
1.13.11.6	C00632	C04409	R02665	map00380
1.14.-.-	C05836	C05837	R04997	map00380
1.14.11.1	C01181	C00487	R02397	map00310
1.14.11.1	C05543	C00487	R02399	map00310
1.14.11.2	C00148	C01157	R01252	map00330
1.14.11.4	C02188	C01211	R03376	map00310
1.14.11.8	C03793	C01259	R03451	map00310
1.14.13.-	C00483	C03758	R02383	map00350
1.14.13.-	C02043	C05657	R03811	map00380
1.14.13.-	C03680	C05565	R00069	map00340
1.14.13.-	C05602	C00650	R04306	map00350
1.14.13.-	C05852	C06207	R05001	map00360
1.14.13.-	C11457	C04044	R06786	map00360
1.14.13.-	C12621	C12623	R06787	map00360
1.14.13.39	C00062	C00327	R00557	map00330
1.14.13.39	C00062	C05933	R00558	map00330
1.14.13.39	C05933	C00327	R00111	map00330
1.14.13.9	C00328	C03227	R01960	map00380
1.14.14.1	C01598	C05643	R03629	map00380
1.14.16.1	C00079	C00082	R01795	map00400
1.14.16.2	C00082	C00355	R01815	map00350
1.14.16.4	C00078	C00643	R01814	map00380
1.14.17.1	C00072	C00425	R02535	map00350
1.14.17.1	C03758	C00547	R02535	map00350
1.14.18.-	C04185	C05606	R06612	map00350
1.14.18.1	C00082	C00355	R00731	map00400
1.14.18.1	C00082	C00822	R02078	map00350
1.14.18.1	C00355	C00355	R02078	map00350
1.14.18.1	C00483	C03758	R02383	map00350
1.14.18.1	C01693	C05578	R03674	map00350
1.14.18.1	C05578	C05579	R04884	map00350
1.17.1.4	C00262	C00385	R01768	map00230
1.17.1.4	C00385	C00366	R02103	map00230
1.17.3.2	C00262	C00385	R01769	map00230
1.17.3.2	C00385	C00366	R02107	map00230
1.17.4.1	C00008	C00206	R02017	map00230
1.17.4.1	C00015	C01346	R02018	map00240
1.17.4.1	C00035	C00361	R02019	map00230
1.17.4.1	C00112	C00705	R02024	map00240
1.2.1.12	C00118	C00236	R01061	map00010
1.2.1.12	C00118	C00236	R01063	map00010
1.2.1.12	C00236	C00118	R01061	map00010
1.2.1.12	C00236	C00118	R01063	map00010
1.2.1.12	C03341	C03943	R04201	map00472
1.2.1.12	C03943	C03341	R04201	map00472
1.2.1.19	C00555	C00334	R02549	map00410
1.2.1.24	C00042	C00232	R00713	map00251
1.2.1.24	C00232	C00042	R00713	map00251
1.2.1.24	C05931	C05932	R05049	map00330
1.2.1.24	C05932	C05931	R05049	map00330
1.2.1.27	C00222	C00024	R00705	map00252
1.2.1.27	C00222	C00024	R00705	map00410
1.2.1.27	C06002	C00100	R00935	map00280
1.2.1.3	C00033	C00084	R00710	map00010
1.2.1.3	C00033	C00084	R00711	map00010
1.2.1.3	C00084	C00033	R00710	map00010
1.2.1.3	C00084	C00033	R00711	map00010
1.2.1.3	C00555	C00334	R01986	map00330
1.2.1.3	C00555	C00334	R02549	map00410
1.2.1.3	C00637	C00954	R02678	map00380
1.2.1.3	C01149	C01181	R03283	map00310
1.2.1.3	C05130	C02835	R04065	map00340
1.2.1.3	C05634	C05635	R04903	map00380
1.2.1.3	C05665	C00099	R00904	map00410
1.2.1.3	C05936	C02946	R05050	map00330
1.2.1.3	C06002	C02170	R03869	map00280
1.2.1.31	C00956	C05560	R03098	map00300
1.2.1.31	C04076	C00956	R03102	map00310
1.2.1.31	C04076	C00956	R03103	map00310
1.2.1.31	C05535	C04076	R04390	map00300
1.2.1.31	C05560	C05535	R04863	map00300
1.2.1.41	C01165	C03287	R03313	map00220
1.2.1.41	C03287	C01165	R03313	map00220
1.2.1.47	C01149	C01181	R03283	map00310
1.2.1.5	C05580	C05577	R04882	map00350
1.2.1.5	C05580	C05577	R04883	map00350
1.2.1.5	C00033	C00084	R00710	map00010
1.2.1.5	C00033	C00084	R00711	map00010
1.2.1.5	C00084	C00033	R00710	map00010
1.2.1.5	C00084	C00033	R00711	map00010
1.2.1.5	C00601	C07086	R02536	map00360
1.2.1.5	C00601	C07086	R02537	map00360
1.2.1.5	C00642	C03765	R02695	map00350
1.2.1.5	C00642	C03765	R02697	map00350
1.2.1.5	C01161	C04043	R03300	map00350
1.2.1.5	C01161	C04043	R03302	map00350
1.2.1.5	C03765	C00642	R02695	map00350
1.2.1.5	C03765	C00642	R02697	map00350
1.2.1.5	C04043	C01161	R03300	map00350
1.2.1.5	C04043	C01161	R03302	map00350
1.2.1.5	C05577	C05580	R04882	map00350
1.2.1.5	C05577	C05580	R04883	map00350
1.2.1.5	C05581	C05582	R04888	map00350
1.2.1.5	C05581	C05582	R04889	map00350
1.2.1.5	C05583	C05584	R04891	map00350
1.2.1.5	C05583	C05584	R04892	map00350
1.2.1.5	C05827	C05828	R04996	map00340
1.2.1.5	C07086	C00601	R02536	map00360
1.2.1.5	C07086	C00601	R02537	map00360
1.2.3.1	C05585	C00628	R02655	map00350
1.2.3.1	C05585	C00628	R02657	map00350
1.2.3.1	C05634	C05635	R04904	map00380
1.2.3.1	C06002	C02170	R03871	map00280
1.2.4.1	C00022	C00024	R00210	map00010
1.2.4.1	C00022	C05125	R00014	map00010
1.2.4.1	C05125	C01136	R03270	map00010
1.2.4.2	C00026	C05381	R00621	map00020
1.2.4.2	C00322	C00527	R01933	map00380
1.2.4.2	C00322	C06157	R01940	map00310
1.2.4.2	C05381	C01169	R03316	map00020
1.2.4.4	C00141	C04424	R01701	map00280
1.2.4.4	C00233	C05119	R01702	map00280
1.2.4.4	C03465	C05118	R04225	map00280
1.3.1.-	C05641	C05656	R04910	map00380
1.3.1.-	C11588	C04044	R06784	map00360
1.3.1.-	C12622	C12623	R06785	map00360
1.3.1.2	C00106	C00429	R00978	map00240
1.3.1.2	C00178	C00906	R01415	map00240
1.3.1.2	C00429	C00106	R00978	map00240
1.3.1.2	C00906	C00178	R01415	map00240
1.3.5.1	C00042	C00122	R02164	map00020
1.3.5.1	C00122	C00042	R02164	map00020
1.3.99.10	C02939	C03069	R04095	map00280
1.3.99.2	C00630	C03460	R02660	map00280
1.3.99.2	C01033	C03345	R03170	map00280
1.3.99.3	C00100	C00894	R00924	map00410
1.3.99.3	C00630	C03460	R02661	map00280
1.3.99.3	C00894	C00100	R00924	map00410
1.3.99.3	C01033	C03345	R03172	map00280
1.3.99.3	C02939	C03069	R04095	map00280
1.3.99.3	C03069	C02939	R04095	map00280
1.3.99.3	C03345	C01033	R03172	map00280
1.3.99.3	C03460	C00630	R02661	map00280
1.3.99.7	C00527	C00877	R02488	map00310
1.3.99.7	C00527	C00877	R02488	map00380
1.4.1.3	C00025	C00026	R00243	map00220
1.4.1.3	C00025	C00026	R00243	map00251
1.4.1.3	C00025	C00026	R00243	map00330
1.4.1.3	C00025	C00026	R00243	map00471
1.4.1.3	C00025	C00026	R00248	map00220
1.4.1.3	C00025	C00026	R00248	map00330
1.4.1.3	C00025	C00026	R00248	map00471
1.4.1.3	C00026	C00025	R00243	map00220
1.4.1.3	C00026	C00025	R00243	map00251
1.4.1.3	C00026	C00025	R00243	map00330
1.4.1.3	C00026	C00025	R00243	map00471
1.4.1.3	C00026	C00025	R00248	map00220
1.4.1.3	C00026	C00025	R00248	map00330
1.4.1.3	C00026	C00025	R00248	map00471
1.4.3.-	C00062	C05935	R00556	map00330
1.4.3.1	C00402	C00036	R00359	map00252
1.4.3.3	C00037	C00048	R00366	map00260
1.4.3.3	C00515	C01110	R02457	map00472
1.4.3.3	C00763	C03564	R02894	map00330
1.4.3.3	C00792	C03771	R02923	map00472
1.4.3.3	C03440	C04282	R04221	map00330
1.4.3.4	C00398	C00637	R02173	map00380
1.4.3.4	C00483	C03765	R02382	map00350
1.4.3.4	C00547	C05577	R02532	map00350
1.4.3.4	C00780	C05634	R02908	map00380
1.4.3.4	C00788	C05577	R02919	map00350
1.4.3.4	C01888	C00546	R02529	map00260
1.4.3.4	C02714	C05936	R04025	map00330
1.4.3.4	C03758	C04043	R04300	map00350
1.4.3.4	C05127	C05827	R04674	map00340
1.4.3.4	C05332	C00601	R02612	map00360
1.4.3.4	C05332	C00601	R02613	map00360
1.4.3.4	C05587	C05581	R04890	map00350
1.4.3.4	C05588	C05583	R04894	map00350
1.4.3.4	C05589	C05583	R04893	map00350
1.4.3.4	C05636	C05837	R04907	map00380
1.4.3.4	C05638	C05839	R04908	map00380
1.4.3.6	C00134	C00555	R01151	map00330
1.4.3.6	C00388	C05130	R02150	map00340
1.4.3.6	C00398	C00637	R02173	map00380
1.4.3.6	C00483	C03765	R02382	map00350
1.4.3.6	C00986	C05665	R03139	map00410
1.4.3.6	C01888	C00546	R02529	map00260
1.4.3.6	C03758	C04043	R04300	map00350
1.4.3.6	C05332	C00601	R02612	map00360
1.4.3.6	C05332	C00601	R02613	map00360
1.4.4.2	C00037	C01242	R03425	map00260
1.4.4.2	C02051	C01242	R03425	map00260
1.5.1.12	C00025	C01165	R00245	map00330
1.5.1.12	C00025	C03912	R00707	map00251
1.5.1.12	C00025	C03912	R00708	map00251
1.5.1.12	C01157	C04281	R03294	map00330
1.5.1.12	C01165	C00025	R00245	map00330
1.5.1.12	C03912	C00005	R00708	map00330
1.5.1.12	C03912	C00025	R00707	map00251
1.5.1.12	C03912	C00025	R00708	map00330
1.5.1.12	C04281	C05947	R04444	map00330
1.5.1.12	C04281	C05947	R04445	map00330
1.5.1.12	C05938	C05947	R05051	map00330
1.5.1.12	C05947	C05938	R05051	map00330
1.5.1.2	C00148	C03912	R01248	map00220
1.5.1.2	C00148	C03912	R01248	map00330
1.5.1.2	C00148	C03912	R01251	map00220
1.5.1.2	C00148	C03912	R01251	map00330
1.5.1.2	C01157	C04281	R03291	map00330
1.5.1.2	C01157	C04281	R03293	map00330
1.5.1.2	C03912	C00148	R01248	map00220
1.5.1.2	C03912	C00148	R01248	map00330
1.5.1.2	C03912	C00148	R01251	map00220
1.5.1.2	C03912	C00148	R01251	map00330
1.5.1.2	C04281	C01157	R03291	map00330
1.5.1.2	C04281	C01157	R03293	map00330
1.5.1.7	C00047	C00449	R00715	map00300
1.5.1.7	C00449	C00047	R00715	map00300
1.5.1.8	C00047	C00449	R00716	map00300
1.5.1.8	C00047	C00449	R00716	map00310
1.5.1.8	C00449	C00047	R00716	map00300
1.5.1.9	C00449	C04076	R02313	map00310
1.5.1.9	C00449	C04076	R02315	map00300
1.5.1.9	C00449	C04076	R02315	map00310
1.5.1.9	C04076	C00449	R02313	map00310
1.5.1.9	C04076	C00449	R02315	map00300
1.5.1.9	C04076	C00449	R02315	map00310
1.5.3.1	C00213	C00037	R00610	map00260
1.5.3.7	C00408	C00450	R02204	map00310
1.5.99.1	C00037	C00213	R00611	map00220
1.5.99.1	C00213	C00037	R00611	map00220
1.5.99.1	C00213	C00037	R00611	map00260
1.5.99.2	C01026	C00213	R01565	map00260
1.7.1.7	C00144	C00130	R01134	map00230
1.8.1.4	C00022	C00024	R00210	map00010
1.8.1.4	C00248	C00579	R01698	map00010
1.8.1.4	C00248	C00579	R01698	map00020
1.8.1.4	C00579	C00248	R01698	map00010
1.8.1.4	C00579	C00248	R01698	map00020
1.8.1.4	C02972	C02051	R03815	map00260
1.8.1.7	C00051	C00127	R00094	map00251
1.8.1.7	C00051	C00127	R00115	map00251
1.8.1.7	C00127	C00051	R00094	map00251
1.8.1.9	C00343	C00342	R02016	map00240
2.1.1.-	C00135	C01152	R01159	map00340
2.1.1.-	C00632	C05831	R02671	map00380
2.1.1.-	C00780	C05659	R02912	map00380
2.1.1.-	C02442	C06199	R03943	map00350
2.1.1.-	C02470	C05830	R03955	map00380
2.1.1.-	C03167	C06452	R05201	map00440
2.1.1.-	C05691	C05692	R04939	map00450
2.1.1.-	C05693	C05694	R04939	map00450
2.1.1.-	C06453	C05776	R05201	map00440
2.1.1.13	C00155	C00073	R00946	map00271
2.1.1.17	C00350	C01241	R02056	map00260
2.1.1.2	C00581	C00300	R01883	map00220
2.1.1.2	C00581	C00300	R01883	map00260
2.1.1.2	C00581	C00300	R01883	map00330
2.1.1.20	C00037	C00213	R00367	map00260
2.1.1.20	C00213	C00037	R00367	map00260
2.1.1.28	C00547	C00788	R02533	map00350
2.1.1.37	C05522	C05523	R04858	map00271
2.1.1.37	C05523	C05522	R04858	map00271
2.1.1.4	C00978	C01598	R03130	map00380
2.1.1.4	C05635	C05660	R04905	map00380
2.1.1.43	C02188	C05544	R03875	map00310
2.1.1.43	C05544	C05545	R04866	map00310
2.1.1.43	C05545	C05546	R04867	map00310
2.1.1.45	C00365	C00364	R02101	map00240
2.1.1.49	C00398	C06213	R02174	map00380
2.1.1.49	C00780	C06212	R02910	map00380
2.1.1.5	C00155	C00073	R02821	map00260
2.1.1.5	C00155	C00073	R02821	map00271
2.1.1.5	C00719	C01026	R02821	map00260
2.1.1.5	C00719	C01026	R02821	map00271
2.1.1.6	C05580	C05584	R04887	map00350
2.1.1.6	C00547	C05589	R02534	map00350
2.1.1.6	C00788	C05588	R02920	map00350
2.1.1.6	C01161	C05582	R03304	map00350
2.1.1.6	C03758	C05587	R04301	map00350
2.1.1.6	C05576	C05594	R04881	map00350
2.1.1.8	C00388	C05127	R02155	map00340
2.1.2.1	C00037	C00065	R00945	map00260
2.1.2.1	C00037	C00065	R00945	map00460
2.1.2.1	C00065	C00037	R00945	map00260
2.1.2.1	C00065	C00037	R00945	map00460
2.1.2.1	C00101	C00143	R00945	map00260
2.1.2.1	C00101	C00143	R00945	map00460
2.1.2.1	C00143	C00101	R00945	map00260
2.1.2.1	C00143	C00101	R00945	map00460
2.1.2.1	C01259	C01149	R03284	map00310
2.1.2.10	C00037	C01242	R03425	map00260
2.1.2.10	C00101	C00143	R04125	map00260
2.1.2.10	C01242	C00014	R04125	map00260
2.1.2.10	C01242	C00143	R04125	map00260
2.1.2.10	C01242	C02972	R04125	map00260
2.1.2.10	C02051	C01242	R03425	map00260
2.1.2.2	C03838	C04376	R04325	map00230
2.1.2.3	C04677	C04734	R04560	map00230
2.1.2.5	C00025	C00439	R02287	map00340
2.1.2.5	C00101	C00664	R02287	map00340
2.1.2.5	C00439	C00025	R02287	map00340
2.1.2.5	C00664	C00101	R02287	map00340
2.1.2.9	C02430	C03294	R03940	map00271
2.1.3.2	C00049	C00438	R01397	map00240
2.1.3.2	C00049	C00438	R01397	map00252
2.1.3.2	C00169	C00438	R01397	map00240
2.1.3.2	C00169	C00438	R01397	map00252
2.1.3.3	C00077	C00327	R01398	map00220
2.1.3.3	C00077	C00327	R01398	map00330
2.1.3.3	C00169	C00327	R01398	map00220
2.1.3.3	C00169	C00327	R01398	map00330
2.1.3.3	C00327	C00077	R01398	map00330
2.1.3.3	C00327	C00169	R01398	map00330
2.1.4.1	C00037	C00581	R00565	map00220
2.1.4.1	C00037	C00581	R00565	map00260
2.1.4.1	C00037	C00581	R00565	map00330
2.1.4.1	C00062	C00077	R00565	map00220
2.1.4.1	C00062	C00077	R00565	map00260
2.1.4.1	C00062	C00077	R00565	map00330
2.1.4.1	C00062	C00077	R01989	map00330
2.1.4.1	C00077	C00062	R00565	map00220
2.1.4.1	C00077	C00062	R00565	map00330
2.1.4.1	C00334	C01035	R01989	map00330
2.1.4.1	C00581	C00037	R00565	map00220
2.1.4.1	C00581	C00037	R00565	map00330
2.2.1.1	C00117	C00118	R01641	map00030
2.2.1.1	C00117	C00281	R01641	map00030
2.2.1.1	C00118	C00117	R01641	map00030
2.2.1.1	C00118	C00231	R01641	map00030
2.2.1.1	C00118	C00231	R01830	map00030
2.2.1.1	C00118	C00279	R01830	map00030
2.2.1.1	C00231	C00118	R01641	map00030
2.2.1.1	C00231	C00118	R01830	map00030
2.2.1.1	C00231	C00281	R01641	map00030
2.2.1.1	C00231	C05345	R01830	map00030
2.2.1.1	C00279	C00118	R01830	map00030
2.2.1.1	C00279	C05345	R01830	map00030
2.2.1.1	C00281	C00117	R01641	map00030
2.2.1.1	C00281	C00231	R01641	map00030
2.2.1.1	C05345	C00231	R01830	map00030
2.2.1.2	C00118	C00279	R01827	map00030
2.2.1.2	C00118	C05345	R01827	map00030
2.2.1.2	C00279	C00118	R01827	map00030
2.2.1.2	C00279	C05382	R01827	map00030
2.2.1.2	C05345	C00118	R01827	map00030
2.2.1.2	C05345	C05382	R01827	map00030
2.2.1.2	C05382	C00279	R01827	map00030
2.2.1.2	C05382	C05345	R01827	map00030
2.2.1.6	C00022	C00900	R04672	map00290
2.2.1.6	C00022	C05125	R00014	map00010
2.2.1.6	C00109	C06006	R04673	map00290
2.2.1.6	C05125	C00900	R04672	map00290
2.2.1.6	C05125	C06006	R04673	map00290
2.3.1.-	C00047	C02727	R00454	map00310
2.3.1.-	C00141	C04424	R01701	map00280
2.3.1.-	C00388	C05135	R02152	map00340
2.3.1.-	C00582	C05598	R05841	map00360
2.3.1.-	C02727	C00047	R00454	map00310
2.3.1.-	C03283	C06442	R06978	map00260
2.3.1.-	C04424	C00630	R02662	map00280
2.3.1.-	C05118	C01033	R03174	map00280
2.3.1.-	C05119	C02939	R04097	map00280
2.3.1.-	C05338	C05596	R04777	map00350
2.3.1.1	C00025	C00624	R00259	map00220
2.3.1.12	C00022	C00024	R00210	map00010
2.3.1.12	C00024	C01136	R02569	map00010
2.3.1.12	C01136	C00024	R02569	map00010
2.3.1.16	C00024	C00332	R00238	map00280
2.3.1.16	C03344	C00024	R00927	map00280
2.3.1.16	C03344	C00100	R00927	map00280
2.3.1.29	C00024	C03508	R00371	map00260
2.3.1.29	C00037	C03508	R00371	map00260
2.3.1.29	C03508	C00024	R00371	map00260
2.3.1.29	C03508	C00037	R00371	map00260
2.3.1.37	C00024	C03508	R00371	map00260
2.3.1.37	C00037	C03508	R00371	map00260
2.3.1.37	C00037	C05520	R00831	map00260
2.3.1.37	C00091	C05520	R00831	map00260
2.3.1.37	C03508	C00024	R00371	map00260
2.3.1.37	C03508	C00037	R00371	map00260
2.3.1.37	C05520	C00430	R02270	map00260
2.3.1.4	C00352	C00357	R02058	map00251
2.3.1.4	C00357	C00352	R02058	map00251
2.3.1.57	C00134	C02714	R01154	map00330
2.3.1.61	C00091	C01169	R02570	map00020
2.3.1.61	C00527	C06157	R02571	map00310
2.3.1.61	C01169	C00091	R02570	map00020
2.3.1.61	C06157	C00527	R02571	map00310
2.3.1.65	C00245	C05122	R03720	map00430
2.3.1.65	C01794	C05122	R03720	map00430
2.3.1.7	C00487	C02571	R02396	map00252
2.3.1.7	C02571	C00487	R02396	map00252
2.3.1.87	C00780	C00978	R02911	map00380
2.3.1.9	C00024	C00332	R00238	map00280
2.3.2.2	C00051	C01419	R00494	map00480
2.3.2.2	C00051	C01419	R01262	map00480
2.3.2.2	C00245	C05844	R01687	map00430
2.3.2.2	C02320	C05729	R03916	map00480
2.3.2.2	C02512	C05711	R03970	map00460
2.3.2.2	C02512	C06114	R03971	map00460
2.3.2.2	C05689	C05695	R04935	map00450
2.3.3.1	C00024	C00158	R00351	map00020
2.3.3.1	C00036	C00158	R00351	map00020
2.3.3.10	C00356	C00332	R01978	map00280
2.3.3.8	C00024	C00158	R00352	map00020
2.3.3.8	C00036	C00158	R00352	map00020
2.4.2.1	C00147	C00212	R01561	map00230
2.4.2.1	C00147	C00559	R02557	map00230
2.4.2.1	C00212	C00147	R01561	map00230
2.4.2.1	C00242	C00330	R01969	map00230
2.4.2.1	C00262	C00294	R01863	map00230
2.4.2.1	C00294	C00262	R01863	map00230
2.4.2.1	C00330	C00242	R01969	map00230
2.4.2.1	C00330	C00672	R01969	map00230
2.4.2.1	C00385	C01762	R02297	map00230
2.4.2.1	C00387	C00442	R02147	map00230
2.4.2.1	C00442	C00387	R02147	map00230
2.4.2.1	C00526	C00106	R02483	map00240
2.4.2.1	C00526	C00672	R02483	map00240
2.4.2.1	C00559	C00147	R02557	map00230
2.4.2.1	C00559	C00672	R02557	map00230
2.4.2.1	C00672	C00330	R01969	map00230
2.4.2.1	C00672	C00559	R02557	map00230
2.4.2.1	C01762	C00385	R02297	map00230
2.4.2.1	C05512	C00262	R02748	map00230
2.4.2.1	C05512	C00672	R02748	map00230
2.4.2.10	C00295	C01103	R01870	map00240
2.4.2.14	C00119	C03090	R01072	map00230
2.4.2.14	C00119	C03090	R01072	map00251
2.4.2.17	C00119	C02739	R01071	map00340
2.4.2.17	C02739	C00119	R01071	map00340
2.4.2.3	C00106	C00299	R01876	map00240
2.4.2.3	C00299	C00106	R01876	map00240
2.4.2.4	C00147	C00559	R02557	map00230
2.4.2.4	C00214	C00178	R01570	map00240
2.4.2.4	C00214	C00672	R01570	map00240
2.4.2.4	C00242	C00330	R01969	map00230
2.4.2.4	C00330	C00242	R01969	map00230
2.4.2.4	C00330	C00672	R01969	map00230
2.4.2.4	C00526	C00106	R02483	map00240
2.4.2.4	C00526	C00672	R02483	map00240
2.4.2.4	C00559	C00147	R02557	map00230
2.4.2.4	C00559	C00672	R02557	map00230
2.4.2.4	C00672	C00330	R01969	map00230
2.4.2.4	C00672	C00559	R02557	map00230
2.4.2.4	C05512	C00262	R02748	map00230
2.4.2.4	C05512	C00672	R02748	map00230
2.4.2.7	C00119	C00020	R00190	map00230
2.4.2.7	C00144	C00242	R01229	map00230
2.4.2.7	C00147	C00020	R00190	map00230
2.4.2.7	C00242	C00144	R01229	map00230
2.4.2.7	C04051	C04677	R04378	map00230
2.4.2.7	C04677	C04051	R04378	map00230
2.4.2.8	C00119	C00020	R00190	map00230
2.4.2.8	C00130	C00262	R01132	map00230
2.4.2.8	C00144	C00242	R01229	map00230
2.4.2.8	C00147	C00020	R00190	map00230
2.4.2.8	C00242	C00144	R01229	map00230
2.4.2.8	C00262	C00130	R01132	map00230
2.4.2.8	C00385	C00655	R02142	map00230
2.4.2.8	C00655	C00385	R02142	map00230
2.5.1.16	C00134	C00315	R01920	map00220
2.5.1.16	C00134	C00315	R01920	map00330
2.5.1.16	C00170	C01137	R02869	map00410
2.5.1.16	C00315	C00750	R02869	map00220
2.5.1.16	C00315	C00750	R02869	map00330
2.5.1.16	C00750	C00315	R02869	map00410
2.5.1.16	C01137	C00170	R01920	map00220
2.5.1.16	C01137	C00170	R01920	map00330
2.5.1.16	C01137	C00170	R02869	map00220
2.5.1.16	C01137	C00170	R02869	map00330
2.5.1.18	C01322	C02320	R03522	map00480
2.5.1.22	C00170	C01137	R02869	map00410
2.5.1.22	C00315	C00750	R02869	map00220
2.5.1.22	C00315	C00750	R02869	map00330
2.5.1.22	C00750	C00315	R02869	map00410
2.5.1.22	C01137	C00170	R02869	map00220
2.5.1.22	C01137	C00170	R02869	map00330
2.5.1.6	C00073	C00019	R00177	map00271
2.5.1.6	C05335	C05691	R04771	map00450
2.6.1.1	C00036	C00049	R00355	map00251
2.6.1.1	C00036	C00049	R00355	map00252
2.6.1.1	C00049	C00036	R00355	map00251
2.6.1.1	C00049	C00036	R00355	map00252
2.6.1.1	C00079	C00166	R00694	map00360
2.6.1.1	C00079	C00166	R00694	map00400
2.6.1.1	C00082	C01179	R00734	map00350
2.6.1.1	C00082	C01179	R00734	map00400
2.6.1.1	C00166	C00079	R00694	map00360
2.6.1.1	C00166	C00079	R00694	map00400
2.6.1.1	C00506	C05528	R02433	map00272
2.6.1.1	C00606	C05527	R02619	map00272
2.6.1.1	C00957	C00097	R00896	map00272
2.6.1.1	C01179	C00082	R00734	map00350
2.6.1.1	C01179	C00082	R00734	map00400
2.6.1.1	C05528	C00506	R02433	map00272
2.6.1.1	C05947	C05946	R05052	map00330
2.6.1.13	C00077	C01165	R00667	map00220
2.6.1.13	C00077	C01165	R00667	map00330
2.6.1.13	C01165	C00077	R00667	map00220
2.6.1.13	C01165	C00077	R00667	map00330
2.6.1.13	C03415	C05932	R04217	map00330
2.6.1.13	C05932	C03415	R04217	map00330
2.6.1.16	C00085	C00352	R00768	map00251
2.6.1.19	C00099	C00222	R00908	map00252
2.6.1.19	C00099	C00222	R00908	map00410
2.6.1.19	C00222	C00099	R00908	map00252
2.6.1.19	C00222	C00099	R00908	map00410
2.6.1.19	C00232	C00334	R01648	map00251
2.6.1.19	C00334	C00232	R01648	map00251
2.6.1.2	C00022	C00041	R00258	map00251
2.6.1.2	C00022	C00041	R00258	map00252
2.6.1.2	C00041	C00022	R00258	map00251
2.6.1.2	C00041	C00022	R00258	map00252
2.6.1.22	C03284	C06002	R04188	map00280
2.6.1.22	C06002	C03284	R04188	map00280
2.6.1.39	C00322	C00956	R01939	map00300
2.6.1.39	C00322	C00956	R01939	map00310
2.6.1.39	C00956	C00322	R01939	map00300
2.6.1.39	C00956	C00322	R01939	map00310
2.6.1.39	C02727	C05548	R04029	map00310
2.6.1.39	C05548	C02727	R04029	map00310
2.6.1.42	C00123	C00233	R01090	map00280
2.6.1.42	C00123	C00233	R01090	map00290
2.6.1.42	C00141	C00183	R01214	map00290
2.6.1.42	C00183	C00141	R01214	map00280
2.6.1.42	C00233	C00123	R01090	map00290
2.6.1.42	C00407	C03465	R02198	map00280
2.6.1.42	C06008	C00407	R02199	map00290
2.6.1.44	C00037	C00048	R00369	map00260
2.6.1.44	C00048	C00037	R00369	map00252
2.6.1.44	C00048	C00037	R00369	map00260
2.6.1.5	C00079	C00166	R00694	map00360
2.6.1.5	C00079	C00166	R00694	map00400
2.6.1.5	C00082	C01179	R00734	map00350
2.6.1.5	C00082	C01179	R00734	map00400
2.6.1.5	C00166	C00079	R00694	map00360
2.6.1.5	C00166	C00079	R00694	map00400
2.6.1.5	C01179	C00082	R00734	map00350
2.6.1.5	C01179	C00082	R00734	map00400
2.6.1.51	C00065	C00168	R00585	map00260
2.6.1.51	C00168	C00065	R00585	map00260
2.6.1.52	C01005	C03232	R04173	map00260
2.6.1.52	C03232	C01005	R04173	map00260
2.6.1.7	C00328	C01252	R01956	map00380
2.6.1.7	C03227	C05645	R04171	map00380
2.7.1.1	C000221	C01172	R01600	map00010
2.7.1.1	C00267	C00668	R01786	map00010
2.7.1.11	C05345	C05378	R04779	map00010
2.7.1.11	C05345	C05378	R04779	map00030
2.7.1.113	C00330	C00362	R01967	map00230
2.7.1.113	C00362	C00330	R01967	map00230
2.7.1.15	C00117	C00121	R01051	map00030
2.7.1.15	C00121	C00117	R01051	map00030
2.7.1.15	C00673	C01801	R02750	map00030
2.7.1.15	C01801	C00673	R02750	map00030
2.7.1.2	C000221	C01172	R01600	map00010
2.7.1.2	C00267	C00668	R01786	map00010
2.7.1.20	C00212	C00020	R00185	map00230
2.7.1.21	C00214	C00364	R01567	map00240
2.7.1.21	C00365	C00526	R02099	map00240
2.7.1.21	C00526	C00365	R02099	map00240
2.7.1.25	C00224	C00053	R00509	map00230
2.7.1.25	C05686	C05696	R04928	map00450
2.7.1.32	C00588	C00114	R01021	map00260
2.7.1.40	C00022	C00074	R01138	map00230
2.7.1.40	C00035	C00044	R00430	map00230
2.7.1.40	C00044	C00035	R00430	map00230
2.7.1.40	C00074	C00022	R00200	map00010
2.7.1.40	C00074	C00022	R01858	map00230
2.7.1.48	C00299	C00105	R00964	map00240
2.7.1.48	C00299	C00105	R00967	map00240
2.7.1.48	C00299	C00105	R00968	map00240
2.7.1.48	C00299	C00105	R00970	map00240
2.7.1.48	C00299	C00105	R01549	map00240
2.7.1.48	C00299	C00105	R02097	map00240
2.7.1.48	C00299	C00105	R02327	map00240
2.7.1.48	C00299	C00105	R02332	map00240
2.7.1.48	C00475	C00055	R00513	map00240
2.7.1.48	C00475	C00055	R00962	map00240
2.7.1.48	C00475	C00055	R01548	map00240
2.7.1.48	C00475	C00055	R02091	map00240
2.7.1.48	C00475	C00055	R02096	map00240
2.7.1.48	C00475	C00055	R02371	map00240
2.7.1.48	C00475	C00055	R02372	map00240
2.7.1.59	C00140	C00357	R01201	map00251
2.7.1.59	C00357	C00140	R01201	map00251
2.7.1.74	C00212	C00020	R00185	map00230
2.7.1.74	C00881	C00239	R01666	map00240
2.7.2.11	C00025	C03287	R00239	map00380
2.7.2.3	C00236	C00197	R01512	map00010
2.7.3.2	C00300	C02305	R01881	map00220
2.7.3.2	C00300	C02305	R01881	map00330
2.7.3.2	C02305	C00300	R01881	map00220
2.7.3.2	C02305	C00300	R01881	map00330
2.7.4.10	C00015	C00075	R00156	map00240
2.7.4.14	C00055	C00112	R00512	map00240
2.7.4.14	C00105	C00015	R00158	map00240
2.7.4.14	C00112	C00055	R00512	map00240
2.7.4.14	C00239	C00705	R01665	map00240
2.7.4.3	C00020	C00008	R00127	map00230
2.7.4.3	C00360	C00206	R01547	map00230
2.7.4.6	C00002	C00008	R00124	map00230
2.7.4.6	C00002	C00008	R00156	map00240
2.7.4.6	C00002	C00008	R00330	map00230
2.7.4.6	C00002	C00008	R00570	map00240
2.7.4.6	C00002	C00008	R00722	map00230
2.7.4.6	C00002	C00008	R01137	map00230
2.7.4.6	C00002	C00008	R01857	map00230
2.7.4.6	C00002	C00008	R02093	map00240
2.7.4.6	C00002	C00008	R02326	map00240
2.7.4.6	C00002	C00008	R02331	map00240
2.7.4.6	C00002	C00008	R03530	map00230
2.7.4.6	C00008	C00002	R00330	map00230
2.7.4.6	C00008	C00002	R00570	map00240
2.7.4.6	C00008	C00002	R00722	map00230
2.7.4.6	C00008	C00002	R01137	map00230
2.7.4.6	C00008	C00002	R01857	map00230
2.7.4.6	C00008	C00002	R02093	map00240
2.7.4.6	C00008	C00002	R02326	map00240
2.7.4.6	C00008	C00002	R02331	map00240
2.7.4.6	C00008	C00002	R03530	map00230
2.7.4.6	C00015	C00075	R00156	map00240
2.7.4.6	C00035	C00044	R00330	map00230
2.7.4.6	C00044	C00035	R00330	map00230
2.7.4.6	C00063	C00112	R00570	map00240
2.7.4.6	C00104	C00081	R00722	map00230
2.7.4.6	C00112	C00063	R00570	map00240
2.7.4.6	C00131	C00206	R01137	map00230
2.7.4.6	C00206	C00131	R01137	map00230
2.7.4.6	C00286	C00361	R01857	map00230
2.7.4.6	C00361	C00286	R01857	map00230
2.7.4.6	C00363	C00459	R02093	map00240
2.7.4.6	C00458	C00705	R02326	map00240
2.7.4.6	C00459	C00363	R02093	map00240
2.7.4.6	C00460	C01346	R02331	map00240
2.7.4.6	C00705	C00458	R02326	map00240
2.7.4.6	C01344	C01345	R03530	map00230
2.7.4.6	C01345	C01344	R03530	map00230
2.7.4.6	C01346	C00460	R02331	map00240
2.7.4.8	C00035	C00144	R00332	map00230
2.7.4.8	C00144	C00035	R00332	map00230
2.7.4.8	C00361	C00362	R02090	map00230
2.7.4.8	C00362	C00361	R02090	map00230
2.7.4.9	C00214	C00364	R01567	map00240
2.7.4.9	C00363	C00364	R02094	map00240
2.7.4.9	C00364	C00363	R02094	map00240
2.7.4.9	C00365	C01346	R02098	map00240
2.7.4.9	C01346	C00365	R02098	map00240
2.7.6.1	C00117	C00119	R01049	map00030
2.7.6.1	C00117	C00119	R01049	map00230
2.7.6.1	C00119	C00117	R01049	map00030
2.7.7.14	C03557	C05673	R04247	map00440
2.7.7.15	C06459	C05674	R02590	map00440
2.7.7.19	C00002	C00046	R00435	map00230
2.7.7.19	C00046	C00002	R00435	map00230
2.7.7.4	C00059	C00224	R00529	map00230
2.7.7.4	C05686	C05697	R04929	map00450
2.7.7.4	C05697	C05686	R04929	map00450
2.7.7.6	C00002	C00046	R00435	map00230
2.7.7.6	C00044	C00046	R00441	map00230
2.7.7.6	C00046	C00002	R00435	map00230
2.7.7.6	C00046	C00044	R00441	map00230
2.7.7.6	C00046	C00063	R00442	map00240
2.7.7.6	C00046	C00075	R00443	map00240
2.7.7.6	C00063	C00046	R00442	map00240
2.7.7.6	C00075	C00046	R00443	map00240
2.7.7.7	C00039	C00131	R00375	map00230
2.7.7.7	C00039	C00286	R00376	map00230
2.7.7.7	C00039	C00458	R00377	map00240
2.7.7.7	C00039	C00459	R00378	map00240
2.7.7.7	C00131	C00039	R00375	map00230
2.7.7.7	C00286	C00039	R00376	map00230
2.7.7.7	C00458	C00039	R00377	map00240
2.7.7.7	C00459	C00039	R00378	map00240
2.7.7.8	C00008	C00046	R00437	map00230
2.7.7.8	C00015	C00046	R00438	map00240
2.7.7.8	C00035	C00046	R00439	map00230
2.7.7.8	C00046	C00008	R00437	map00230
2.7.7.8	C00046	C00015	R00438	map00240
2.7.7.8	C00046	C00035	R00439	map00230
2.7.7.8	C00046	C00112	R00440	map00240
2.7.7.8	C00112	C00046	R00440	map00240
2.7.8.-	C00195	C05681	R04921	map00440
2.7.8.-	C05673	C05681	R04921	map00440
2.7.8.2	C00165	C05676	R04922	map00440
2.7.8.2	C05674	C05676	R04922	map00440
2.7.9.3	C01528	C05172	R03595	map00450
2.7.9.3	C05172	C01528	R03595	map00450
2.8.1.2	C00022	C00957	R03105	map00272
2.8.2.-	C02218	C00506	R02435	map00272
2.8.3.5	C00042	C00091	R00410	map00280
2.8.3.5	C00091	C00042	R00410	map00280
2.8.3.5	C00164	C00332	R00410	map00280
2.8.3.5	C00332	C00164	R00410	map00280
3.-.-.-	C03296	C03415	R04189	map00330
3.-.-.-	C03415	C03296	R04189	map00330
3.1.1.31	C01236	C00345	R02035	map00030
3.1.3.11	C05378	C05345	R04780	map00010
3.1.3.11	C05378	C05345	R04780	map00030
3.1.3.13	C01159	C00197	R01516	map00010
3.1.3.3	C01005	C00065	R00582	map00260
3.1.3.5	C00020	C00212	R00183	map00230
3.1.3.5	C00055	C00475	R00511	map00240
3.1.3.5	C00105	C00299	R00963	map00240
3.1.3.5	C00130	C00294	R01126	map00230
3.1.3.5	C00144	C00387	R01227	map00230
3.1.3.5	C00239	C00881	R01664	map00240
3.1.3.5	C00330	C00362	R01968	map00230
3.1.3.5	C00360	C00559	R02088	map00230
3.1.3.5	C00362	C00330	R01968	map00230
3.1.3.5	C00364	C00214	R01569	map00240
3.1.3.5	C00655	C01762	R02719	map00230
3.1.3.9	C00267	C00668	R01788	map00010
3.1.3.9	C00668	C00267	R01788	map00010
3.1.4.17	C00575	C00020	R00191	map00230
3.1.4.17	C00942	C00144	R01234	map00230
3.2.1.21	C05713	C05712	R04949	map00460
3.3.1.1	C00021	C00155	R00192	map00271
3.3.1.1	C00021	C00212	R00192	map00271
3.3.1.1	C05692	C00212	R04936	map00450
3.3.1.1	C05692	C05698	R04936	map00450
3.4.-.-	C05546	C03793	R04313	map00310
3.4.11.2	C01419	C00037	R00899	map00480
3.4.11.2	C01419	C00097	R00899	map00480
3.4.11.2	C05729	C05726	R04951	map00480
3.4.11.5	C00012	C00148	R00135	map00330
3.4.13.20	C00386	C00135	R01166	map00340
3.4.13.20	C00386	C00135	R01166	map00410
3.4.13.20	C01262	C01152	R03286	map00410
3.5.1.-	C03296	C03415	R04189	map00330
3.5.1.-	C03415	C03296	R04189	map00330
3.5.1.-	C05931	C00025	R00411	map00280
3.5.1.-	C12989	C00033	R06845	map00300
3.5.1.-	C12989	C00047	R06845	map00300
3.5.1.14	C00437	C00077	R00669	map00220
3.5.1.15	C01042	C00049	R00488	map00252
3.5.1.15	C01044	C00049	R00526	map00340
3.5.1.2	C00025	C00064	R00256	map00251
3.5.1.2	C00064	C00025	R00256	map00251
3.5.1.2	C00819	C00217	R01579	map00471
3.5.1.6	C00099	C02642	R00905	map00410
3.5.1.6	C02642	C00099	R00905	map00240
3.5.1.6	C02642	C00099	R00905	map00410
3.5.1.6	C05100	C06048	R04666	map00240
3.5.1.9	C02406	C00328	R01958	map00380
3.5.1.9	C05648	C05651	R04911	map00380
3.5.1.9	C05653	C00108	R00988	map00380
3.5.2.2	C00429	C02642	R02269	map00240
3.5.2.2	C00429	C02642	R02269	map00410
3.5.2.2	C00906	C05100	R03055	map00240
3.5.2.2	C02642	C00429	R02269	map00240
3.5.2.2	C02642	C00429	R02269	map00410
3.5.2.2	C05100	C00906	R03055	map00240
3.5.2.3	C00337	C00438	R01993	map00240
3.5.2.3	C00438	C00337	R01993	map00240
3.5.2.9	C01879	C00025	R00251	map00480
3.5.2.9	C02091	C00603	R05554	map00230
3.5.3.1	C00062	C00077	R00551	map00220
3.5.3.1	C00062	C00077	R00551	map00330
3.5.3.11	C00179	C00134	R01157	map00330
3.5.3.4	C00499	C00603	R02422	map00230
3.5.3.4	C00603	C00499	R02422	map00230
3.5.4.10	C00130	C04734	R01127	map00230
3.5.4.10	C04734	C00130	R01127	map00230
3.5.4.12	C00239	C00365	R01663	map00240
3.5.4.3	C00242	C00385	R01676	map00230
3.5.4.4	C00212	C00294	R01560	map00230
3.5.4.4	C00559	C05512	R02556	map00230
3.5.4.4	C05512	C00559	R02556	map00230
3.5.4.5	C00475	C00299	R01878	map00240
3.5.4.5	C00881	C00526	R02485	map00240
3.5.4.6	C00020	C00130	R00181	map00230
3.6.1.11	C01228	C04494	R03409	map00230
3.6.1.11	C04494	C01228	R03409	map00230
3.6.1.13	C00301	C00117	R01054	map00230
3.6.1.17	C01260	C00002	R00184	map00230
3.6.1.17	C01260	C00020	R00184	map00230
3.6.1.17	C01261	C00044	R01232	map00230
3.6.1.17	C01261	C00144	R01232	map00230
3.6.1.17	C04392	C00655	R02805	map00230
3.6.1.17	C04392	C00700	R02805	map00230
3.6.1.17	C06198	C00075	R00969	map00240
3.6.1.17	C06198	C00105	R00969	map00240
3.6.1.19	C00044	C00144	R00426	map00230
3.6.1.19	C00075	C00105	R00662	map00240
3.6.1.19	C00081	C00104	R00722	map00230
3.6.1.19	C00286	C00362	R01855	map00230
3.6.1.19	C00460	C00365	R02100	map00240
3.6.1.19	C00700	C00655	R02720	map00230
3.6.1.19	C01345	C06196	R03531	map00230
3.6.1.23	C00460	C00365	R02100	map00240
3.6.1.29	C06197	C00008	R00187	map00230
3.6.1.29	C06197	C00020	R00187	map00230
3.6.1.3	C00002	C00008	R00086	map00230
3.6.1.5	C00002	C00008	R00086	map00230
3.6.1.5	C00008	C00020	R00122	map00230
3.6.1.5	C00015	C00105	R00155	map00240
3.6.1.5	C00035	C00144	R00328	map00230
3.6.1.5	C00044	C00035	R00335	map00230
3.6.1.5	C00063	C00112	R00569	map00240
3.6.1.5	C00075	C00015	R00159	map00240
3.6.1.5	C00081	C00104	R00719	map00230
3.6.1.5	C00112	C00055	R00514	map00240
3.6.1.5	C00363	C00364	R02092	map00240
3.6.1.5	C00459	C00363	R02095	map00240
3.6.1.6	C00015	C00105	R00155	map00240
3.6.1.6	C00035	C00144	R00328	map00230
3.6.1.6	C00104	C00130	R00961	map00230
3.6.1.7	C00236	C00197	R01515	map00010
3.6.1.9	C00053	C00054	R00507	map00230
3.6.3.1	C00002	C00008	R00086	map00230
3.7.1.2	C01061	C00122	R01364	map00350
3.7.1.2	C01061	C00164	R01364	map00350
3.7.1.3	C00328	C00108	R00987	map00380
3.7.1.3	C02406	C05653	R03936	map00380
3.7.1.3	C03227	C00632	R02668	map00380
4.1.1.15	C00025	C00334	R00261	map00251
4.1.1.15	C00049	C00099	R00489	map00252
4.1.1.15	C00049	C00099	R00489	map00410
4.1.1.15	C00506	C00245	R01682	map00430
4.1.1.15	C00606	C00519	R02466	map00430
4.1.1.17	C00077	C00134	R00670	map00220
4.1.1.17	C00077	C00134	R00670	map00330
4.1.1.19	C00025	C00334	R00261	map00251
4.1.1.19	C00062	C00179	R00566	map00330
4.1.1.21	C03373	C04751	R04209	map00230
4.1.1.21	C04751	C03373	R04209	map00230
4.1.1.22	C00135	C00388	R01167	map00340
4.1.1.23	C00331	C00637	R01974	map00380
4.1.1.23	C01103	C00105	R00965	map00240
4.1.1.28	C00078	C00398	R00685	map00380
4.1.1.28	C00079	C05332	R00699	map00360
4.1.1.28	C00082	C00483	R00736	map00350
4.1.1.28	C00135	C00388	R01167	map00340
4.1.1.28	C00355	C03758	R02080	map00350
4.1.1.28	C00643	C00780	R02701	map00380
4.1.1.28	C05651	C05638	R04909	map00380
4.1.1.29	C00506	C00245	R01682	map00430
4.1.1.29	C00606	C00519	R02466	map00430
4.1.1.32	C00036	C00074	R00431	map00020
4.1.1.32	C00036	C00074	R00726	map00020
4.1.1.32	C00074	C00036	R00431	map00020
4.1.1.32	C00074	C00036	R00726	map00020
4.1.1.45	C04409	C03824	R04323	map00380
4.1.1.50	C00019	C01137	R00178	map00330
4.1.1.65	C02737	C00350	R02055	map00260
4.1.1.9	C00083	C00024	R00233	map00410
4.1.2.13	C00111	C05378	R01070	map00010
4.1.2.13	C00111	C05378	R01070	map00030
4.1.2.13	C00118	C05378	R01070	map00010
4.1.2.13	C00118	C05378	R01070	map00030
4.1.2.13	C05378	C00111	R01070	map00010
4.1.2.13	C05378	C00111	R01070	map00030
4.1.2.13	C05378	C00118	R01070	map00010
4.1.2.13	C05378	C00118	R01070	map00030
4.1.2.4	C00084	C00673	R01066	map00030
4.1.2.4	C00118	C00673	R01066	map00030
4.1.2.4	C00673	C00084	R01066	map00030
4.1.2.4	C00673	C00118	R01066	map00030
4.1.3.4	C00164	C00356	R01360	map00280
4.1.3.4	C00356	C00164	R01360	map00280
4.1.3.6	C00033	C00158	R00362	map00020
4.1.3.6	C00036	C00158	R00362	map00020
4.1.3.6	C00158	C00033	R00362	map00020
4.1.3.6	C00158	C00036	R00362	map00020
4.2.1.11	C00074	C00631	R00658	map00010
4.2.1.11	C00944	C02637	R03084	map00400
4.2.1.11	C02637	C00944	R03084	map00400
4.2.1.17	C00877	C01144	R03026	map00310
4.2.1.17	C00877	C01144	R03026	map00380
4.2.1.17	C00894	C05668	R03045	map00410
4.2.1.17	C03069	C05998	R04137	map00280
4.2.1.17	C03345	C04405	R04204	map00280
4.2.1.17	C03460	C06000	R04224	map00280
4.2.1.17	C05668	C00894	R03045	map00410
4.2.1.17	C05998	C03069	R04137	map00280
4.2.1.18	C00356	C03231	R02085	map00280
4.2.1.18	C03231	C00356	R02085	map00280
4.2.1.2	C00122	C00149	R01082	map00020
4.2.1.2	C00149	C00122	R01082	map00020
4.2.1.22	C00065	C00097	R00891	map00260
4.2.1.22	C00155	C02291	R01290	map00260
4.2.1.22	C00155	C02291	R01290	map00271
4.2.1.22	C02291	C00155	R01290	map00271
4.2.1.22	C05698	C05699	R04942	map00450
4.2.1.3	C00158	C00311	R01324	map00020
4.2.1.3	C00158	C00417	R01325	map00020
4.2.1.3	C00311	C00158	R01324	map00020
4.2.1.3	C00311	C00417	R01900	map00020
4.2.1.3	C00417	C00158	R01325	map00020
4.2.1.3	C00417	C00311	R01900	map00020
4.2.1.49	C00785	C03680	R02914	map00340
4.2.1.70	C00106	C01168	R01055	map00240
4.2.1.70	C01168	C00106	R01055	map00240
4.3.1.17	C00065	C00022	R00220	map00260
4.3.1.17	C00065	C02218	R00590	map00272
4.3.1.3	C00135	C00785	R01168	map00340
4.3.2.1	C00062	C03406	R01086	map00252
4.3.2.1	C00062	C03406	R01086	map00330
4.3.2.1	C03406	C00062	R01086	map00220
4.3.2.1	C03406	C00062	R01086	map00252
4.3.2.1	C03406	C00062	R01086	map00330
4.3.2.2	C00122	C03794	R01083	map00230
4.3.2.2	C00122	C03794	R01083	map00252
4.3.2.2	C03794	C00122	R01083	map00230
4.3.2.2	C03794	C00122	R01083	map00252
4.3.2.2	C04677	C04823	R04559	map00230
4.3.2.2	C04823	C04677	R04559	map00230
4.4.1.1	C00022	C00097	R00782	map00272
4.4.1.1	C00097	C02291	R01001	map00260
4.4.1.1	C00097	C02291	R01001	map00271
4.4.1.1	C00109	C02291	R01001	map00260
4.4.1.1	C00109	C02291	R01001	map00271
4.4.1.1	C00491	C01962	R02408	map00272
4.4.1.1	C02291	C00097	R01001	map00260
4.4.1.1	C02291	C00109	R01001	map00260
4.4.1.1	C05699	C00109	R04930	map00450
4.4.1.1	C05699	C05688	R04930	map00450
4.4.1.16	C01528	C05688	R03599	map00450
4.4.1.16	C05688	C01528	R03599	map00450
4.6.1.1	C00002	C00575	R00089	map00230
4.6.1.1	C00044	C00942	R00434	map00230
4.6.1.2	C00044	C00942	R00434	map00230
5.1.3.1	C00199	C00231	R01529	map00030
5.1.3.1	C00231	C00199	R01529	map00030
5.1.3.3	C000221	C00267	R01602	map00010
5.1.99.1	C00683	C01213	R02765	map00280
5.2.1.2	C01036	C01061	R03181	map00350
5.3.1.1	C00111	C00118	R01015	map00010
5.3.1.1	C00118	C00111	R01015	map00010
5.3.1.6	C00117	C00199	R01056	map00030
5.3.1.6	C00199	C00117	R01056	map00030
5.3.1.9	C00668	C05345	R02739	map00010
5.3.1.9	C00668	C05345	R02739	map00030
5.3.1.9	C00668	C05345	R02740	map00010
5.3.1.9	C00668	C05345	R02740	map00030
5.3.1.9	C01172	C05345	R03321	map00010
5.3.1.9	C05345	C00668	R02739	map00030
5.3.1.9	C05345	C00668	R02740	map00010
5.3.1.9	C05345	C00668	R02740	map00030
5.3.1.9	C05345	C01172	R03321	map00010
5.3.2.1	C00166	C02763	R01378	map00360
5.3.2.1	C01179	C05350	R03342	map00350
5.3.2.1	C05350	C01179	R03342	map00350
5.3.3.-	C05600	C03063	R04134	map00350
5.3.3.12	C01693	C04185	R03673	map00350
5.4.2.1	C00197	C00631	R01518	map00010
5.4.2.1	C00236	C01159	R01662	map00010
5.4.2.1	C01159	C00236	R01662	map00010
5.4.2.4	C00197	C00631	R01518	map00010
5.4.2.4	C00236	C01159	R01662	map00010
5.4.2.4	C01159	C00197	R01516	map00010
5.4.2.4	C01159	C00236	R01662	map00010
5.4.99.2	C01213	C00091	R00833	map00280
6.1.1.1	C00082	C02839	R02918	map00400
6.1.1.10	C00073	C02430	R03659	map00271
6.1.1.10	C01647	C05336	R04773	map00450
6.1.1.10	C05335	C05336	R04773	map00450
6.1.1.11	C00065	C02553	R03662	map00260
6.1.1.12	C00049	C02984	R05577	map00252
6.1.1.12	C00049	C06113	R03647	map00252
6.1.1.14	C00037	C02412	R03654	map00260
6.1.1.15	C00148	C02702	R03661	map00330
6.1.1.16	C00097	C03125	R03650	map00272
6.1.1.17	C00025	C02987	R05578	map00251
6.1.1.17	C00025	C06112	R03651	map00251
6.1.1.18	C00064	C02282	R03652	map00251
6.1.1.19	C00062	C02163	R03646	map00330
6.1.1.19	C02163	C00062	R03646	map00330
6.1.1.2	C00078	C03512	R03664	map00380
6.1.1.2	C00078	C03512	R03664)	map00380
6.1.1.20	C00079	C03511	R03660	map00400
6.1.1.21	C00135	C02988	R03655	map00340
6.1.1.22	C00152	C03402	R03648	map00252
6.1.1.3	C00188	C02992	R03663	map00260
6.1.1.4	C00123	C02047	R03657	map00290
6.1.1.5	C00407	C03127	R03656	map00290
6.1.1.6	C00047	C01931	R03658	map00300
6.1.1.7	C00041	C00886	R03038	map00252
6.1.1.7	C00886	C00041	R03038	map00252
6.1.1.9	C00183	C02554	R03665	map00290
6.2.1.1	C00033	C00024	R00235	map00010
6.2.1.4	C00042	C00091	R00432	map00020
6.2.1.4	C00042	C00091	R00727	map00020
6.2.1.4	C00091	C00042	R00432	map00020
6.2.1.4	C00091	C00042	R00727	map00020
6.2.1.5	C00042	C00091	R00405	map00020
6.2.1.5	C00091	C00042	R00405	map00020
6.3.1.2	C00025	C00064	R00253	map00251
6.3.1.2	C00064	C00025	R00253	map00251
6.3.2.-	C05635	C05832	R04906	map00380
6.3.2.2	C00097	C00669	R00894	map00251
6.3.2.2	C00097	C00669	R00894	map00480
6.3.2.3	C00669	C00051	R00497	map00251
6.3.2.3	C00669	C00051	R00497	map00480
6.3.2.6	C00049	C04823	R04591	map00230
6.3.2.6	C04751	C04823	R04591	map00230
6.3.2.6	C04823	C00049	R04591	map00230
6.3.2.6	C04823	C04751	R04591	map00230
6.3.3.1	C04640	C03373	R04208	map00230
6.3.4.13	C03090	C03838	R04144	map00230
6.3.4.16	C00011	C00169	R00149	map00251
6.3.4.16	C00014	C00169	R00149	map00251
6.3.4.2	C00075	C00063	R00571	map00240
6.3.4.4	C00049	C03794	R01135	map00230
6.3.4.4	C00049	C03794	R01135	map00252
6.3.4.4	C00130	C03794	R01135	map00230
6.3.4.4	C00130	C03794	R01135	map00252
6.3.4.4	C03794	C00049	R01135	map00252
6.3.4.4	C03794	C00130	R01135	map00252
6.3.4.5	C00327	C03406	R01954	map00220
6.3.4.5	C00327	C03406	R01954	map00252
6.3.4.5	C00327	C03406	R01954	map00330
6.3.4.5	C03406	C00327	R01954	map00252
6.3.4.5	C03406	C00327	R01954	map00330
6.3.5.1	C00857	C00003	R00257	map00251
6.3.5.2	C00655	C00144	R01230	map00230
6.3.5.2	C00655	C00144	R01231	map00230
6.3.5.2	C00655	C00144	R01231	map00251
6.3.5.3	C04376	C04640	R04463	map00230
6.3.5.4	C00049	C00152	R00578	map00252
6.3.5.4	C00152	C00049	R00578	map00252
6.3.5.5	C00064	C00169	R00575	map00240
6.3.5.5	C00064	C00169	R00575	map00251
6.4.1.1	C00022	C00036	R00344	map00020
6.4.1.1	C00022	C00036	R00344	map00252
6.4.1.1	C00036	C00022	R00344	map00020
6.4.1.1	C00036	C00022	R00344	map00252
6.4.1.3	C00100	C00683	R01859	map00280
6.4.1.4	C03069	C03231	R04138	map00280

## Sheet: S. cerevisiae
Enzyme	Educt	Produc	Reaction	Pathway
1.1.1.-	C00546	C05235	R02528	map00260
1.1.1.-	C03087	C05548	R04142	map00310
1.1.1.-	C05548	C03087	R04142	map00310
1.1.1.1	C00084	C00469	R00754	map00010
1.1.1.1	C00469	C00084	R00754	map00010
1.1.1.1	C05576	C05577	R04880	map00350
1.1.1.1	C05577	C05576	R04880	map00350
1.1.1.205	C00130	C00655	R01130	map00230
1.1.1.23	C00860	C01929	R03012	map00340
1.1.1.23	C01929	C00135	R01163	map00340
1.1.1.25	C00493	C02637	R02413	map00400
1.1.1.25	C02637	C00493	R02413	map00400
1.1.1.3	C00263	C00441	R01773	map00260
1.1.1.3	C00263	C00441	R01773	map00300
1.1.1.3	C00441	C00263	R01773	map00260
1.1.1.3	C00441	C00263	R01773	map00300
1.1.1.37	C00036	C00149	R00342	map00020
1.1.1.37	C00149	C00036	R00342	map00020
1.1.1.41	C00026	C00311	R00709	map00020
1.1.1.41	C00311	C00026	R00709	map00020
1.1.1.42	C00026	C05379	R00268	map00020
1.1.1.42	C00311	C00026	R00267	map00480
1.1.1.42	C00311	C05379	R01899	map00020
1.1.1.42	C05379	C00026	R00268	map00020
1.1.1.42	C05379	C00311	R01899	map00020
1.1.1.44	C00345	C00199	R01528	map00030
1.1.1.49	C00087	C00087	R00779	map00480
1.1.1.49	C00668	C01236	R02736	map00030
1.1.1.49	C00668	C01236	R02736	map00480
1.1.1.85	C04236	C04411	R04426	map00290
1.1.1.85	C04411	C04236	R04426	map00290
1.1.1.86	C00900	C04181	R05071	map00290
1.1.1.86	C04181	C00900	R05071	map00290
1.1.1.86	C04181	C04272	R04440	map00290
1.1.1.86	C04272	C04181	R04440	map00290
1.1.1.86	C06005	C06006	R05069	map00290
1.1.1.86	C06005	C06007	R05068	map00290
1.1.1.86	C06006	C06005	R05069	map00290
1.1.1.86	C06007	C06005	R05068	map00290
1.1.1.87	C00322	C05533	R01936	map00300
1.1.1.87	C05533	C00322	R01936	map00300
1.1.1.87	C05533	C05662	R04862	map00300
1.1.1.87	C05662	C05533	R04862	map00300
1.1.1.95	C00197	C03232	R01513	map00260
1.1.1.95	C03232	C00197	R01513	map00260
1.11.1.6	C00632	C05640	R02670	map00380
1.11.1.9	C00051	C00127	R00274	map00480
1.11.1.9	C00127	C00051	R00274	map00480
1.13.11.6	C00632	C04409	R02665	map00380
1.14.-.-	C05836	C05837	R04997	map00380
1.14.13.-	C00483	C03758	R02383	map00350
1.14.13.-	C02043	C05657	R03811	map00380
1.14.13.-	C03680	C05565	R00069	map00340
1.14.13.-	C05602	C00650	R04306	map00350
1.14.13.-	C05852	C06207	R05001	map00360
1.14.13.-	C11457	C04044	R06786	map00360
1.14.13.-	C12621	C12623	R06787	map00360
1.14.14.1	C01598	C05643	R03629	map00380
1.17.4.1	C00008	C00206	R02017	map00230
1.17.4.1	C00015	C01346	R02018	map00240
1.17.4.1	C00035	C00361	R02019	map00230
1.17.4.1	C00112	C00705	R02024	map00240
1.2.1.11	C03082	C00441	R02291	map00260
1.2.1.11	C03082	C00441	R02291	map00300
1.2.1.12	C00118	C00236	R01061	map00010
1.2.1.12	C00118	C00236	R01063	map00010
1.2.1.12	C00236	C00118	R01061	map00010
1.2.1.12	C00236	C00118	R01063	map00010
1.2.1.12	C03341	C03943	R04201	map00472
1.2.1.12	C03943	C03341	R04201	map00472
1.2.1.16	C00042	C00232	R00713	map00251
1.2.1.16	C00042	C00232	R00714	map00251
1.2.1.16	C00232	C00042	R00713	map00251
1.2.1.16	C00232	C00042	R00714	map00251
1.2.1.16	C00232	C00042	R00714	map00350
1.2.1.3	C00033	C00084	R00710	map00010
1.2.1.3	C00033	C00084	R00711	map00010
1.2.1.3	C00084	C00033	R00710	map00010
1.2.1.3	C00084	C00033	R00711	map00010
1.2.1.3	C00555	C00334	R01986	map00330
1.2.1.3	C00555	C00334	R02549	map00410
1.2.1.3	C00637	C00954	R02678	map00380
1.2.1.3	C01149	C01181	R03283	map00310
1.2.1.3	C05130	C02835	R04065	map00340
1.2.1.3	C05634	C05635	R04903	map00380
1.2.1.3	C05665	C00099	R00904	map00410
1.2.1.3	C05936	C02946	R05050	map00330
1.2.1.3	C06002	C02170	R03869	map00280
1.2.1.31	C00956	C05560	R03098	map00300
1.2.1.31	C04076	C00956	R03102	map00310
1.2.1.31	C04076	C00956	R03103	map00310
1.2.1.31	C05535	C04076	R04390	map00300
1.2.1.31	C05560	C05535	R04863	map00300
1.2.1.38	C01250	C04133	R03443	map00220
1.2.1.38	C04133	C01250	R03443	map00220
1.2.1.41	C01165	C03287	R03313	map00220
1.2.1.41	C03287	C01165	R03313	map00220
1.2.1.5	C05580	C05577	R04882	map00350
1.2.1.5	C05580	C05577	R04883	map00350
1.2.1.5	C00033	C00084	R00710	map00010
1.2.1.5	C00033	C00084	R00711	map00010
1.2.1.5	C00084	C00033	R00710	map00010
1.2.1.5	C00084	C00033	R00711	map00010
1.2.1.5	C00601	C07086	R02536	map00360
1.2.1.5	C00601	C07086	R02537	map00360
1.2.1.5	C00642	C03765	R02695	map00350
1.2.1.5	C00642	C03765	R02697	map00350
1.2.1.5	C01161	C04043	R03300	map00350
1.2.1.5	C01161	C04043	R03302	map00350
1.2.1.5	C03765	C00642	R02695	map00350
1.2.1.5	C03765	C00642	R02697	map00350
1.2.1.5	C04043	C01161	R03300	map00350
1.2.1.5	C04043	C01161	R03302	map00350
1.2.1.5	C05577	C05580	R04882	map00350
1.2.1.5	C05577	C05580	R04883	map00350
1.2.1.5	C05581	C05582	R04888	map00350
1.2.1.5	C05581	C05582	R04889	map00350
1.2.1.5	C05583	C05584	R04891	map00350
1.2.1.5	C05583	C05584	R04892	map00350
1.2.1.5	C05827	C05828	R04996	map00340
1.2.1.5	C07086	C00601	R02536	map00360
1.2.1.5	C07086	C00601	R02537	map00360
1.2.4.1	C00022	C00024	R00210	map00010
1.2.4.1	C00022	C05125	R00014	map00010
1.2.4.1	C05125	C01136	R03270	map00010
1.2.4.2	C00026	C05381	R00621	map00020
1.2.4.2	C00322	C00527	R01933	map00380
1.2.4.2	C00322	C06157	R01940	map00310
1.2.4.2	C05381	C01169	R03316	map00020
1.3.1.13	C00254	C01179	R01730	map00400
1.3.1.13	C01179	C00254	R01730	map00400
1.3.5.1	C00042	C00122	R02164	map00020
1.3.5.1	C00122	C00042	R02164	map00020
1.4.1.13	C00026	C00025	R00114	map00251
1.4.1.13	C00064	C00025	R00114	map00251
1.4.1.2	C00025	C00026	R00243	map00251
1.4.1.2	C00026	C00025	R00243	map00251
1.4.1.4	C00025	C00026	R00243	map00251
1.4.1.4	C00026	C00025	R00243	map00251
1.4.4.2	C00037	C01242	R03425	map00260
1.4.4.2	C02051	C01242	R03425	map00260
1.5.1.10	C00449	C04076	R02313	map00310
1.5.1.10	C00449	C04076	R02315	map00300
1.5.1.10	C00449	C04076	R02315	map00310
1.5.1.10	C04076	C00449	R02313	map00310
1.5.1.10	C04076	C00449	R02315	map00300
1.5.1.10	C04076	C00449	R02315	map00310
1.5.1.12	C00025	C01165	R00245	map00330
1.5.1.12	C00025	C03912	R00707	map00251
1.5.1.12	C00025	C03912	R00708	map00251
1.5.1.12	C01157	C04281	R03294	map00330
1.5.1.12	C01165	C00025	R00245	map00330
1.5.1.12	C03912	C00005	R00708	map00330
1.5.1.12	C03912	C00025	R00707	map00251
1.5.1.12	C03912	C00025	R00708	map00330
1.5.1.12	C04281	C05947	R04444	map00330
1.5.1.12	C04281	C05947	R04445	map00330
1.5.1.12	C05938	C05947	R05051	map00330
1.5.1.12	C05947	C05938	R05051	map00330
1.5.1.2	C00148	C03912	R01248	map00220
1.5.1.2	C00148	C03912	R01248	map00330
1.5.1.2	C00148	C03912	R01251	map00220
1.5.1.2	C00148	C03912	R01251	map00330
1.5.1.2	C01157	C04281	R03291	map00330
1.5.1.2	C01157	C04281	R03293	map00330
1.5.1.2	C03912	C00148	R01248	map00220
1.5.1.2	C03912	C00148	R01248	map00330
1.5.1.2	C03912	C00148	R01251	map00220
1.5.1.2	C03912	C00148	R01251	map00330
1.5.1.2	C04281	C01157	R03291	map00330
1.5.1.2	C04281	C01157	R03293	map00330
1.5.1.7	C00047	C00449	R00715	map00300
1.5.1.7	C00449	C00047	R00715	map00300
1.5.99.8	C00148	C03912	R01253	map00330
1.5.99.8	C01157	C04281	R03295	map00330
1.5.99.8	C05938	C05947	R05051	map00330
1.5.99.8	C05947	C05938	R05051	map00330
1.8.1.2	C05684	C01528	R03596	map00450
1.8.1.4	C00022	C00024	R00210	map00010
1.8.1.4	C00248	C00579	R01698	map00010
1.8.1.4	C00248	C00579	R01698	map00020
1.8.1.4	C00579	C00248	R01698	map00010
1.8.1.4	C00579	C00248	R01698	map00020
1.8.1.4	C02972	C02051	R03815	map00260
1.8.1.7	C00051	C00127	R00094	map00251
1.8.1.7	C00051	C00127	R00115	map00251
1.8.1.7	C00127	C00051	R00094	map00251
1.8.1.9	C00343	C00342	R02016	map00240
2.1.1.-	C00135	C01152	R01159	map00340
2.1.1.-	C00632	C05831	R02671	map00380
2.1.1.-	C00780	C05659	R02912	map00380
2.1.1.-	C02442	C06199	R03943	map00350
2.1.1.-	C02470	C05830	R03955	map00380
2.1.1.-	C03167	C06452	R05201	map00440
2.1.1.-	C05691	C05692	R04939	map00450
2.1.1.-	C05693	C05694	R04939	map00450
2.1.1.-	C06453	C05776	R05201	map00440
2.1.1.14	C00155	C00073	R04405	map00271
2.1.1.14	C04489	C04144	R04405	map00271
2.1.1.17	C00350	C01241	R02056	map00260
2.1.1.45	C00365	C00364	R02101	map00240
2.1.2.1	C00037	C00065	R00945	map00260
2.1.2.1	C00037	C00065	R00945	map00460
2.1.2.1	C00065	C00037	R00945	map00260
2.1.2.1	C00065	C00037	R00945	map00460
2.1.2.1	C00101	C00143	R00945	map00260
2.1.2.1	C00101	C00143	R00945	map00460
2.1.2.1	C00143	C00101	R00945	map00260
2.1.2.1	C00143	C00101	R00945	map00460
2.1.2.1	C01259	C01149	R03284	map00310
2.1.2.10	C00037	C01242	R03425	map00260
2.1.2.10	C00101	C00143	R04125	map00260
2.1.2.10	C01242	C00014	R04125	map00260
2.1.2.10	C01242	C00143	R04125	map00260
2.1.2.10	C01242	C02972	R04125	map00260
2.1.2.10	C02051	C01242	R03425	map00260
2.1.2.2	C03838	C04376	R04325	map00230
2.1.2.3	C04677	C04734	R04560	map00230
2.1.2.9	C02430	C03294	R03940	map00271
2.1.3.2	C00049	C00438	R01397	map00240
2.1.3.2	C00049	C00438	R01397	map00252
2.1.3.2	C00169	C00438	R01397	map00240
2.1.3.2	C00169	C00438	R01397	map00252
2.1.3.3	C00077	C00327	R01398	map00220
2.1.3.3	C00077	C00327	R01398	map00330
2.1.3.3	C00169	C00327	R01398	map00220
2.1.3.3	C00169	C00327	R01398	map00330
2.1.3.3	C00327	C00077	R01398	map00330
2.1.3.3	C00327	C00169	R01398	map00330
2.2.1.1	C00117	C00118	R01641	map00030
2.2.1.1	C00117	C00281	R01641	map00030
2.2.1.1	C00118	C00117	R01641	map00030
2.2.1.1	C00118	C00231	R01641	map00030
2.2.1.1	C00118	C00231	R01830	map00030
2.2.1.1	C00118	C00279	R01830	map00030
2.2.1.1	C00231	C00118	R01641	map00030
2.2.1.1	C00231	C00118	R01830	map00030
2.2.1.1	C00231	C00281	R01641	map00030
2.2.1.1	C00231	C05345	R01830	map00030
2.2.1.1	C00279	C00118	R01830	map00030
2.2.1.1	C00279	C05345	R01830	map00030
2.2.1.1	C00281	C00117	R01641	map00030
2.2.1.1	C00281	C00231	R01641	map00030
2.2.1.1	C05345	C00231	R01830	map00030
2.2.1.2	C00118	C00279	R01827	map00030
2.2.1.2	C00118	C05345	R01827	map00030
2.2.1.2	C00279	C00118	R01827	map00030
2.2.1.2	C00279	C05382	R01827	map00030
2.2.1.2	C05345	C00118	R01827	map00030
2.2.1.2	C05345	C05382	R01827	map00030
2.2.1.2	C05382	C00279	R01827	map00030
2.2.1.2	C05382	C05345	R01827	map00030
2.2.1.6	C00022	C00900	R04672	map00290
2.2.1.6	C00022	C05125	R00014	map00010
2.2.1.6	C00109	C06006	R04673	map00290
2.2.1.6	C05125	C00900	R04672	map00290
2.2.1.6	C05125	C06006	R04673	map00290
2.3.1.-	C00047	C02727	R00454	map00310
2.3.1.-	C00141	C04424	R01701	map00280
2.3.1.-	C00388	C05135	R02152	map00340
2.3.1.-	C00582	C05598	R05841	map00360
2.3.1.-	C02727	C00047	R00454	map00310
2.3.1.-	C03283	C06442	R06978	map00260
2.3.1.-	C04424	C00630	R02662	map00280
2.3.1.-	C05118	C01033	R03174	map00280
2.3.1.-	C05119	C02939	R04097	map00280
2.3.1.-	C05338	C05596	R04777	map00350
2.3.1.1	C00025	C00624	R00259	map00220
2.3.1.12	C00022	C00024	R00210	map00010
2.3.1.12	C00024	C01136	R02569	map00010
2.3.1.12	C01136	C00024	R02569	map00010
2.3.1.16	C00024	C00332	R00238	map00280
2.3.1.16	C03344	C00024	R00927	map00280
2.3.1.16	C03344	C00100	R00927	map00280
2.3.1.31	C00263	C01077	R01776	map00271
2.3.1.31	C01077	C00263	R01776	map00271
2.3.1.35	C00025	C00624	R02282	map00220
2.3.1.35	C00077	C00437	R02282	map00220
2.3.1.35	C00437	C00077	R02282	map00220
2.3.1.35	C00624	C00025	R02282	map00220
2.3.1.37	C00024	C03508	R00371	map00260
2.3.1.37	C00037	C03508	R00371	map00260
2.3.1.37	C00037	C05520	R00831	map00260
2.3.1.37	C00091	C05520	R00831	map00260
2.3.1.37	C03508	C00024	R00371	map00260
2.3.1.37	C03508	C00037	R00371	map00260
2.3.1.37	C05520	C00430	R02270	map00260
2.3.1.4	C00352	C00357	R02058	map00251
2.3.1.4	C00357	C00352	R02058	map00251
2.3.1.61	C00091	C01169	R02570	map00020
2.3.1.61	C00527	C06157	R02571	map00310
2.3.1.61	C01169	C00091	R02570	map00020
2.3.1.61	C06157	C00527	R02571	map00310
2.3.1.7	C00487	C02571	R02396	map00252
2.3.1.7	C02571	C00487	R02396	map00252
2.3.1.9	C00024	C00332	R00238	map00280
2.3.2.2	C00051	C01419	R00494	map00480
2.3.2.2	C00051	C01419	R01262	map00480
2.3.2.2	C00245	C05844	R01687	map00430
2.3.2.2	C02320	C05729	R03916	map00480
2.3.2.2	C02512	C05711	R03970	map00460
2.3.2.2	C02512	C06114	R03971	map00460
2.3.2.2	C05689	C05695	R04935	map00450
2.3.3.1	C00024	C00158	R00351	map00020
2.3.3.1	C00036	C00158	R00351	map00020
2.3.3.10	C00356	C00332	R01978	map00280
2.3.3.13	C00141	C02504	R01213	map00290
2.3.3.14	C00026	C01251	R00271	map00300
2.4.2.-	C04916	C04677	R04558	map00340
2.4.2.1	C00147	C00212	R01561	map00230
2.4.2.1	C00147	C00559	R02557	map00230
2.4.2.1	C00212	C00147	R01561	map00230
2.4.2.1	C00242	C00330	R01969	map00230
2.4.2.1	C00262	C00294	R01863	map00230
2.4.2.1	C00294	C00262	R01863	map00230
2.4.2.1	C00330	C00242	R01969	map00230
2.4.2.1	C00330	C00672	R01969	map00230
2.4.2.1	C00385	C01762	R02297	map00230
2.4.2.1	C00387	C00442	R02147	map00230
2.4.2.1	C00442	C00387	R02147	map00230
2.4.2.1	C00526	C00106	R02483	map00240
2.4.2.1	C00526	C00672	R02483	map00240
2.4.2.1	C00559	C00147	R02557	map00230
2.4.2.1	C00559	C00672	R02557	map00230
2.4.2.1	C00672	C00330	R01969	map00230
2.4.2.1	C00672	C00559	R02557	map00230
2.4.2.1	C01762	C00385	R02297	map00230
2.4.2.1	C05512	C00262	R02748	map00230
2.4.2.1	C05512	C00672	R02748	map00230
2.4.2.10	C00295	C01103	R01870	map00240
2.4.2.14	C00119	C03090	R01072	map00230
2.4.2.14	C00119	C03090	R01072	map00251
2.4.2.17	C00119	C02739	R01071	map00340
2.4.2.17	C02739	C00119	R01071	map00340
2.4.2.18	C00108	C04302	R01073	map00400
2.4.2.18	C04302	C00108	R01073	map00400
2.4.2.7	C00119	C00020	R00190	map00230
2.4.2.7	C00144	C00242	R01229	map00230
2.4.2.7	C00147	C00020	R00190	map00230
2.4.2.7	C00242	C00144	R01229	map00230
2.4.2.7	C04051	C04677	R04378	map00230
2.4.2.7	C04677	C04051	R04378	map00230
2.4.2.9	C00105	C00106	R00966	map00240
2.4.2.9	C00106	C00105	R00966	map00240
2.5.1.16	C00134	C00315	R01920	map00220
2.5.1.16	C00134	C00315	R01920	map00330
2.5.1.16	C00170	C01137	R02869	map00410
2.5.1.16	C00315	C00750	R02869	map00220
2.5.1.16	C00315	C00750	R02869	map00330
2.5.1.16	C00750	C00315	R02869	map00410
2.5.1.16	C01137	C00170	R01920	map00220
2.5.1.16	C01137	C00170	R01920	map00330
2.5.1.16	C01137	C00170	R02869	map00220
2.5.1.16	C01137	C00170	R02869	map00330
2.5.1.19	C01269	C03175	R03460	map00400
2.5.1.19	C03175	C01269	R03460	map00400
2.5.1.22	C00170	C01137	R02869	map00410
2.5.1.22	C00315	C00750	R02869	map00220
2.5.1.22	C00315	C00750	R02869	map00330
2.5.1.22	C00750	C00315	R02869	map00410
2.5.1.22	C01137	C00170	R02869	map00220
2.5.1.22	C01137	C00170	R02869	map00330
2.5.1.47	C00979	C00097	R00897	map00272
2.5.1.47	C00979	C00097	R04859	map00272
2.5.1.47	C00979	C05824	R03132	map00272
2.5.1.47	C01528	C05688	R03601	map00450
2.5.1.48	C00097	C02291	R03260	map00271
2.5.1.48	C00109	C01118	R00999	map00271
2.5.1.48	C00155	C01118	R01288	map00271
2.5.1.48	C00979	C05824	R03132	map00272
2.5.1.48	C01077	C00155	R01287	map00271
2.5.1.48	C01077	C00155	R02026	map00271
2.5.1.48	C01118	C00109	R00999	map00271
2.5.1.48	C01118	C00155	R01288	map00271
2.5.1.48	C01118	C02291	R03260	map00271
2.5.1.48	C05688	C05699	R04944	map00450
2.5.1.48	C05688	C05699	R04945	map00450
2.5.1.48	C05688	C05699	R04946	map00450
2.5.1.48	C05700	C05699	R04945	map00450
2.5.1.48	C05701	C05699	R04946	map00450
2.5.1.48	C05702	C05699	R04944	map00450
2.5.1.49	C00979	C00097	R04859	map00272
2.5.1.49	C01077	C00155	R01287	map00271
2.5.1.49	C01077	C00155	R02026	map00271
2.5.1.49	C02291	C00097	R03217	map00271
2.5.1.49	C02291	C01077	R03217	map00271
2.5.1.54	C00074	C04691	R01826	map00400
2.5.1.54	C00279	C04691	R01826	map00400
2.5.1.6	C00073	C00019	R00177	map00271
2.5.1.6	C05335	C05691	R04771	map00450
2.6.1.-	C02798	C05672	R04051	map00440
2.6.1.-	C03415	C05932	R04217	map00330
2.6.1.-	C05539	C04390	R04467	map00300
2.6.1.-	C05672	C02798	R04051	map00440
2.6.1.-	C05932	C03415	R04217	map00330
2.6.1.-	C12988	C12989	R06844	map00300
2.6.1.1	C00036	C00049	R00355	map00251
2.6.1.1	C00036	C00049	R00355	map00252
2.6.1.1	C00049	C00036	R00355	map00251
2.6.1.1	C00049	C00036	R00355	map00252
2.6.1.1	C00079	C00166	R00694	map00360
2.6.1.1	C00079	C00166	R00694	map00400
2.6.1.1	C00082	C01179	R00734	map00350
2.6.1.1	C00082	C01179	R00734	map00400
2.6.1.1	C00166	C00079	R00694	map00360
2.6.1.1	C00166	C00079	R00694	map00400
2.6.1.1	C00506	C05528	R02433	map00272
2.6.1.1	C00606	C05527	R02619	map00272
2.6.1.1	C00957	C00097	R00896	map00272
2.6.1.1	C01179	C00082	R00734	map00350
2.6.1.1	C01179	C00082	R00734	map00400
2.6.1.1	C05528	C00506	R02433	map00272
2.6.1.1	C05947	C05946	R05052	map00330
2.6.1.11	C00437	C01250	R02283	map00220
2.6.1.11	C01250	C00437	R02283	map00220
2.6.1.13	C00077	C01165	R00667	map00220
2.6.1.13	C00077	C01165	R00667	map00330
2.6.1.13	C01165	C00077	R00667	map00220
2.6.1.13	C01165	C00077	R00667	map00330
2.6.1.13	C03415	C05932	R04217	map00330
2.6.1.13	C05932	C03415	R04217	map00330
2.6.1.16	C00085	C00352	R00768	map00251
2.6.1.19	C00099	C00222	R00908	map00252
2.6.1.19	C00099	C00222	R00908	map00410
2.6.1.19	C00222	C00099	R00908	map00252
2.6.1.19	C00222	C00099	R00908	map00410
2.6.1.19	C00232	C00334	R01648	map00251
2.6.1.19	C00334	C00232	R01648	map00251
2.6.1.2	C00022	C00041	R00258	map00251
2.6.1.2	C00022	C00041	R00258	map00252
2.6.1.2	C00041	C00022	R00258	map00251
2.6.1.2	C00041	C00022	R00258	map00252
2.6.1.42	C00123	C00233	R01090	map00280
2.6.1.42	C00123	C00233	R01090	map00290
2.6.1.42	C00141	C00183	R01214	map00290
2.6.1.42	C00183	C00141	R01214	map00280
2.6.1.42	C00233	C00123	R01090	map00290
2.6.1.42	C00407	C03465	R02198	map00280
2.6.1.42	C06008	C00407	R02199	map00290
2.6.1.52	C01005	C03232	R04173	map00260
2.6.1.52	C03232	C01005	R04173	map00260
2.6.1.9	C00079	C00166	R00694	map00360
2.6.1.9	C00079	C00166	R00694	map00400
2.6.1.9	C00082	C01179	R00734	map00350
2.6.1.9	C00082	C01179	R00734	map00400
2.6.1.9	C00166	C00079	R00694	map00360
2.6.1.9	C00166	C00079	R00694	map00400
2.6.1.9	C01100	C01267	R03243	map00340
2.6.1.9	C01179	C00082	R00734	map00350
2.6.1.9	C01179	C00082	R00734	map00400
2.6.1.9	C01267	C01100	R03243	map00340
2.7.1.1	C000221	C01172	R01600	map00010
2.7.1.1	C00267	C00668	R01786	map00010
2.7.1.11	C05345	C05378	R04779	map00010
2.7.1.11	C05345	C05378	R04779	map00030
2.7.1.12	C00257	C00345	R01737	map00030
2.7.1.15	C00117	C00121	R01051	map00030
2.7.1.15	C00121	C00117	R01051	map00030
2.7.1.15	C00673	C01801	R02750	map00030
2.7.1.15	C01801	C00673	R02750	map00030
2.7.1.2	C000221	C01172	R01600	map00010
2.7.1.2	C00267	C00668	R01786	map00010
2.7.1.20	C00212	C00020	R00185	map00230
2.7.1.25	C00224	C00053	R00509	map00230
2.7.1.25	C05686	C05696	R04928	map00450
2.7.1.32	C00588	C00114	R01021	map00260
2.7.1.39	C00263	C01102	R01771	map00260
2.7.1.40	C00022	C00074	R01138	map00230
2.7.1.40	C00035	C00044	R00430	map00230
2.7.1.40	C00044	C00035	R00430	map00230
2.7.1.40	C00074	C00022	R00200	map00010
2.7.1.40	C00074	C00022	R01858	map00230
2.7.1.48	C00299	C00105	R00964	map00240
2.7.1.48	C00299	C00105	R00967	map00240
2.7.1.48	C00299	C00105	R00968	map00240
2.7.1.48	C00299	C00105	R00970	map00240
2.7.1.48	C00299	C00105	R01549	map00240
2.7.1.48	C00299	C00105	R02097	map00240
2.7.1.48	C00299	C00105	R02327	map00240
2.7.1.48	C00299	C00105	R02332	map00240
2.7.1.48	C00475	C00055	R00513	map00240
2.7.1.48	C00475	C00055	R00962	map00240
2.7.1.48	C00475	C00055	R01548	map00240
2.7.1.48	C00475	C00055	R02091	map00240
2.7.1.48	C00475	C00055	R02096	map00240
2.7.1.48	C00475	C00055	R02371	map00240
2.7.1.48	C00475	C00055	R02372	map00240
2.7.1.71	C00493	C03175	R02412	map00400
2.7.2.11	C00025	C03287	R00239	map00380
2.7.2.3	C00236	C00197	R01512	map00010
2.7.2.4	C00049	C03082	R00480	map00260
2.7.2.4	C00049	C03082	R00480	map00300
2.7.2.8	C00624	C04133	R02649	map00220
2.7.4.3	C00020	C00008	R00127	map00230
2.7.4.3	C00360	C00206	R01547	map00230
2.7.4.6	C00002	C00008	R00124	map00230
2.7.4.6	C00002	C00008	R00156	map00240
2.7.4.6	C00002	C00008	R00330	map00230
2.7.4.6	C00002	C00008	R00570	map00240
2.7.4.6	C00002	C00008	R00722	map00230
2.7.4.6	C00002	C00008	R01137	map00230
2.7.4.6	C00002	C00008	R01857	map00230
2.7.4.6	C00002	C00008	R02093	map00240
2.7.4.6	C00002	C00008	R02326	map00240
2.7.4.6	C00002	C00008	R02331	map00240
2.7.4.6	C00002	C00008	R03530	map00230
2.7.4.6	C00008	C00002	R00330	map00230
2.7.4.6	C00008	C00002	R00570	map00240
2.7.4.6	C00008	C00002	R00722	map00230
2.7.4.6	C00008	C00002	R01137	map00230
2.7.4.6	C00008	C00002	R01857	map00230
2.7.4.6	C00008	C00002	R02093	map00240
2.7.4.6	C00008	C00002	R02326	map00240
2.7.4.6	C00008	C00002	R02331	map00240
2.7.4.6	C00008	C00002	R03530	map00230
2.7.4.6	C00015	C00075	R00156	map00240
2.7.4.6	C00035	C00044	R00330	map00230
2.7.4.6	C00044	C00035	R00330	map00230
2.7.4.6	C00063	C00112	R00570	map00240
2.7.4.6	C00104	C00081	R00722	map00230
2.7.4.6	C00112	C00063	R00570	map00240
2.7.4.6	C00131	C00206	R01137	map00230
2.7.4.6	C00206	C00131	R01137	map00230
2.7.4.6	C00286	C00361	R01857	map00230
2.7.4.6	C00361	C00286	R01857	map00230
2.7.4.6	C00363	C00459	R02093	map00240
2.7.4.6	C00458	C00705	R02326	map00240
2.7.4.6	C00459	C00363	R02093	map00240
2.7.4.6	C00460	C01346	R02331	map00240
2.7.4.6	C00705	C00458	R02326	map00240
2.7.4.6	C01344	C01345	R03530	map00230
2.7.4.6	C01345	C01344	R03530	map00230
2.7.4.6	C01346	C00460	R02331	map00240
2.7.4.8	C00035	C00144	R00332	map00230
2.7.4.8	C00144	C00035	R00332	map00230
2.7.4.8	C00361	C00362	R02090	map00230
2.7.4.8	C00362	C00361	R02090	map00230
2.7.4.9	C00214	C00364	R01567	map00240
2.7.4.9	C00363	C00364	R02094	map00240
2.7.4.9	C00364	C00363	R02094	map00240
2.7.4.9	C00365	C01346	R02098	map00240
2.7.4.9	C01346	C00365	R02098	map00240
2.7.6.1	C00117	C00119	R01049	map00030
2.7.6.1	C00117	C00119	R01049	map00230
2.7.6.1	C00119	C00117	R01049	map00030
2.7.7.14	C03557	C05673	R04247	map00440
2.7.7.15	C06459	C05674	R02590	map00440
2.7.7.19	C00002	C00046	R00435	map00230
2.7.7.19	C00046	C00002	R00435	map00230
2.7.7.4	C00059	C00224	R00529	map00230
2.7.7.4	C05686	C05697	R04929	map00450
2.7.7.4	C05697	C05686	R04929	map00450
2.7.7.53	C00002	C00009	R00126	map00230
2.7.7.53	C00008	C01260	R00126	map00230
2.7.7.53	C00224	C01260	R01618	map00230
2.7.7.6	C00002	C00046	R00435	map00230
2.7.7.6	C00044	C00046	R00441	map00230
2.7.7.6	C00046	C00002	R00435	map00230
2.7.7.6	C00046	C00044	R00441	map00230
2.7.7.6	C00046	C00063	R00442	map00240
2.7.7.6	C00046	C00075	R00443	map00240
2.7.7.6	C00063	C00046	R00442	map00240
2.7.7.6	C00075	C00046	R00443	map00240
2.7.7.7	C00039	C00131	R00375	map00230
2.7.7.7	C00039	C00286	R00376	map00230
2.7.7.7	C00039	C00458	R00377	map00240
2.7.7.7	C00039	C00459	R00378	map00240
2.7.7.7	C00131	C00039	R00375	map00230
2.7.7.7	C00286	C00039	R00376	map00230
2.7.7.7	C00458	C00039	R00377	map00240
2.7.7.7	C00459	C00039	R00378	map00240
2.7.8.1	C00165	C05675	R04920	map00440
2.7.8.1	C05673	C05675	R04920	map00440
2.7.8.2	C00165	C05676	R04922	map00440
2.7.8.2	C05674	C05676	R04922	map00440
2.7.8.8	C00065	C02737	R01800	map00260
2.7.8.8	C00269	C02737	R01800	map00260
3.-.-.-	C03296	C03415	R04189	map00330
3.-.-.-	C03415	C03296	R04189	map00330
3.1.1.31	C01236	C00345	R02035	map00030
3.1.3.11	C05378	C05345	R04780	map00010
3.1.3.11	C05378	C05345	R04780	map00030
3.1.3.15	C01100	C00860	R03013	map00340
3.1.3.3	C01005	C00065	R00582	map00260
3.1.4.17	C00575	C00020	R00191	map00230
3.1.4.17	C00942	C00144	R01234	map00230
3.2.2.3	C00299	C00106	R01080	map00240
3.3.1.1	C00021	C00155	R00192	map00271
3.3.1.1	C00021	C00212	R00192	map00271
3.3.1.1	C05692	C00212	R04936	map00450
3.3.1.1	C05692	C05698	R04936	map00450
3.4.-.-	C05546	C03793	R04313	map00310
3.5.1.-	C03296	C03415	R04189	map00330
3.5.1.-	C03415	C03296	R04189	map00330
3.5.1.-	C05931	C00025	R00411	map00280
3.5.1.-	C12989	C00033	R06845	map00300
3.5.1.-	C12989	C00047	R06845	map00300
3.5.1.1	C00049	C00152	R00485	map00252
3.5.1.1	C00152	C00049	R00485	map00252
3.5.1.1	C00152	C00049	R00485	map00460
3.5.1.4	C02505	C07086	R02540	map00360
3.5.1.4	C02693	C00954	R03096	map00380
3.5.1.4	C03078	C01035	R03180	map00330
3.5.1.4	C03620	C00060	R03909	map00460
3.5.1.54	C01010	C00011	R00005	map00220
3.5.1.54	C01010	C00014	R00005	map00220
3.5.2.3	C00337	C00438	R01993	map00240
3.5.2.3	C00438	C00337	R01993	map00240
3.5.2.5	C00499	C02350	R02425	map00230
3.5.2.5	C02350	C00499	R02425	map00230
3.5.3.1	C00062	C00077	R00551	map00220
3.5.3.1	C00062	C00077	R00551	map00330
3.5.3.19	C00048	C00603	R00469	map00230
3.5.3.19	C00603	C00048	R00469	map00230
3.5.3.4	C00499	C00603	R02422	map00230
3.5.3.4	C00603	C00499	R02422	map00230
3.5.4.1	C00178	C02376	R01411	map00240
3.5.4.1	C00380	C00106	R00974	map00240
3.5.4.1	C02376	C00178	R01411	map00240
3.5.4.10	C00130	C04734	R01127	map00230
3.5.4.10	C04734	C00130	R01127	map00230
3.5.4.12	C00239	C00365	R01663	map00240
3.5.4.3	C00242	C00385	R01676	map00230
3.5.4.4	C00212	C00294	R01560	map00230
3.5.4.4	C00559	C05512	R02556	map00230
3.5.4.4	C05512	C00559	R02556	map00230
3.5.4.5	C00475	C00299	R01878	map00240
3.5.4.5	C00881	C00526	R02485	map00240
3.5.4.6	C00020	C00130	R00181	map00230
3.5.5.1	C00726	C00060	R00540	map00460
3.5.5.1	C02938	C00954	R03093	map00380
3.5.5.1	C05714	C01401	R03542	map00460
3.5.5.1	C05715	C00302	R01887	map00460
3.6.1.11	C01228	C04494	R03409	map00230
3.6.1.11	C04494	C01228	R03409	map00230
3.6.1.13	C00301	C00117	R01054	map00230
3.6.1.23	C00460	C00365	R02100	map00240
3.6.1.42	C00035	C00144	R00328	map00230
3.6.1.5	C00002	C00008	R00086	map00230
3.6.1.5	C00008	C00020	R00122	map00230
3.6.1.5	C00015	C00105	R00155	map00240
3.6.1.5	C00035	C00144	R00328	map00230
3.6.1.5	C00044	C00035	R00335	map00230
3.6.1.5	C00063	C00112	R00569	map00240
3.6.1.5	C00075	C00015	R00159	map00240
3.6.1.5	C00081	C00104	R00719	map00230
3.6.1.5	C00112	C00055	R00514	map00240
3.6.1.5	C00363	C00364	R02092	map00240
3.6.1.5	C00459	C00363	R02095	map00240
3.6.3.1	C00002	C00008	R00086	map00230
3.7.1.3	C00328	C00108	R00987	map00380
3.7.1.3	C02406	C05653	R03936	map00380
3.7.1.3	C03227	C00632	R02668	map00380
4.1.1.-	C00544	C05585	R02518	map00350
4.1.1.-	C01693	C05578	R03674	map00350
4.1.1.-	C02647	C05935	R04008	map00330
4.1.1.-	C02798	C03167	R04053	map00440
4.1.1.-	C03227	C05636	R04172	map00380
4.1.1.-	C05516	C05239	R04732	map00230
4.1.1.-	C05604	C05578	R04885	map00350
4.1.1.-	C05935	C02647	R04008	map00330
4.1.1.1	C00022	C05125	R00014	map00010
4.1.1.1	C05125	C00084	R00755	map00010
4.1.1.15	C00025	C00334	R00261	map00251
4.1.1.15	C00049	C00099	R00489	map00252
4.1.1.15	C00049	C00099	R00489	map00410
4.1.1.15	C00506	C00245	R01682	map00430
4.1.1.15	C00606	C00519	R02466	map00430
4.1.1.17	C00077	C00134	R00670	map00220
4.1.1.17	C00077	C00134	R00670	map00330
4.1.1.21	C03373	C04751	R04209	map00230
4.1.1.21	C04751	C03373	R04209	map00230
4.1.1.23	C00331	C00637	R01974	map00380
4.1.1.23	C01103	C00105	R00965	map00240
4.1.1.48	C01302	C03506	R03508	map00400
4.1.1.48	C03506	C01302	R03508	map00400
4.1.1.49	C00036	C00074	R00341	map00020
4.1.1.49	C00074	C00036	R00341	map00020
4.1.1.50	C00019	C01137	R00178	map00330
4.1.1.65	C02737	C00350	R02055	map00260
4.1.2.13	C00111	C05378	R01070	map00010
4.1.2.13	C00111	C05378	R01070	map00030
4.1.2.13	C00118	C05378	R01070	map00010
4.1.2.13	C00118	C05378	R01070	map00030
4.1.2.13	C05378	C00111	R01070	map00010
4.1.2.13	C05378	C00111	R01070	map00030
4.1.2.13	C05378	C00118	R01070	map00010
4.1.2.13	C05378	C00118	R01070	map00030
4.1.2.5	C00037	C05519	R06171	map00260
4.1.2.5	C05519	C00037	R06171	map00260
4.1.3.27	C00251	C00108	R00985	map00400
4.1.3.27	C00251	C00108	R00986	map00400
4.2.1.-	C01817	C05330	R03730	map00460
4.2.1.-	C01817	C05717	R03730	map00460
4.2.1.-	C02220	C03453	R03887	map00380
4.2.1.-	C03063	C05601	R04131	map00350
4.2.1.-	C03063	C06201	R04132	map00350
4.2.1.-	C05600	C05601	R04895	map00350
4.2.1.-	C05600	C06201	R06897	map00350
4.2.1.-	C06442	C06231	R06979	map00260
4.2.1.10	C00230	C02637	R01627	map00400
4.2.1.10	C00944	C02637	R03084	map00400
4.2.1.10	C02637	C00230	R01627	map00400
4.2.1.10	C02637	C00944	R03084	map00400
4.2.1.11	C00074	C00631	R00658	map00010
4.2.1.11	C00944	C02637	R03084	map00400
4.2.1.11	C02637	C00944	R03084	map00400
4.2.1.19	C04666	C01267	R03457	map00340
4.2.1.2	C00122	C00149	R01082	map00020
4.2.1.2	C00149	C00122	R01082	map00020
4.2.1.20	C00065	C00661	R02722	map00400
4.2.1.20	C00078	C03506	R02722	map00400
4.2.1.20	C00463	C00078	R00674	map00400
4.2.1.20	C00463	C03506	R02340	map00400
4.2.1.20	C00661	C00065	R02722	map00400
4.2.1.20	C03506	C00078	R02722	map00400
4.2.1.20	C03506	C00463	R02340	map00400
4.2.1.22	C00065	C00097	R00891	map00260
4.2.1.22	C00155	C02291	R01290	map00260
4.2.1.22	C00155	C02291	R01290	map00271
4.2.1.22	C02291	C00155	R01290	map00271
4.2.1.22	C05698	C05699	R04942	map00450
4.2.1.3	C00158	C00311	R01324	map00020
4.2.1.3	C00158	C00417	R01325	map00020
4.2.1.3	C00311	C00158	R01324	map00020
4.2.1.3	C00311	C00417	R01900	map00020
4.2.1.3	C00417	C00158	R01325	map00020
4.2.1.3	C00417	C00311	R01900	map00020
4.2.1.33	C02504	C02631	R03968	map00290
4.2.1.33	C02631	C04411	R04001	map00290
4.2.1.33	C04411	C02631	R04001	map00290
4.2.1.36	C01251	C04002	R03444	map00300
4.2.1.36	C04002	C01251	R03444	map00300
4.2.1.36	C04002	C05662	R04371	map00300
4.2.1.36	C05662	C04002	R04371	map00300
4.2.1.51	C00166	C00254	R01373	map00400
4.2.1.51	C00254	C00166	R01373	map00400
4.2.1.51	C00826	C00079	R00691	map00400
4.2.1.70	C00106	C01168	R01055	map00240
4.2.1.70	C01168	C00106	R01055	map00240
4.2.1.9	C04272	C00141	R04441	map00290
4.2.1.9	C06007	C06008	R05070	map00290
4.2.3.1	C01102	C00188	R01466	map00260
4.2.3.4	C04691	C00944	R03083	map00400
4.2.3.5	C01269	C00251	R01714	map00400
4.3.1.17	C00065	C00022	R00220	map00260
4.3.1.17	C00065	C02218	R00590	map00272
4.3.1.19	C00065	C00022	R00220	map00260
4.3.1.19	C00188	C00109	R00996	map00260
4.3.2.1	C00062	C03406	R01086	map00252
4.3.2.1	C00062	C03406	R01086	map00330
4.3.2.1	C03406	C00062	R01086	map00220
4.3.2.1	C03406	C00062	R01086	map00252
4.3.2.1	C03406	C00062	R01086	map00330
4.3.2.2	C00122	C03794	R01083	map00230
4.3.2.2	C00122	C03794	R01083	map00252
4.3.2.2	C03794	C00122	R01083	map00230
4.3.2.2	C03794	C00122	R01083	map00252
4.3.2.2	C04677	C04823	R04559	map00230
4.3.2.2	C04823	C04677	R04559	map00230
4.4.1.1	C00022	C00097	R00782	map00272
4.4.1.1	C00097	C02291	R01001	map00260
4.4.1.1	C00097	C02291	R01001	map00271
4.4.1.1	C00109	C02291	R01001	map00260
4.4.1.1	C00109	C02291	R01001	map00271
4.4.1.1	C00491	C01962	R02408	map00272
4.4.1.1	C02291	C00097	R01001	map00260
4.4.1.1	C02291	C00109	R01001	map00260
4.4.1.1	C05699	C00109	R04930	map00450
4.4.1.1	C05699	C05688	R04930	map00450
4.4.1.8	C00022	C00097	R00782	map00272
4.4.1.8	C00491	C01962	R02408	map00272
4.4.1.8	C02291	C00155	R01286	map00271
4.4.1.8	C05699	C05698	R04941	map00450
4.6.1.1	C00002	C00575	R00089	map00230
4.6.1.1	C00044	C00942	R00434	map00230
5.1.3.1	C00199	C00231	R01529	map00030
5.1.3.1	C00231	C00199	R01529	map00030
5.1.3.3	C000221	C00267	R01602	map00010
5.3.1.1	C00111	C00118	R01015	map00010
5.3.1.1	C00118	C00111	R01015	map00010
5.3.1.16	C04896	C04916	R04640	map00340
5.3.1.24	C01302	C04302	R03509	map00400
5.3.1.24	C04302	C01302	R03509	map00400
5.3.1.6	C00117	C00199	R01056	map00030
5.3.1.6	C00199	C00117	R01056	map00030
5.3.1.9	C00668	C05345	R02739	map00010
5.3.1.9	C00668	C05345	R02739	map00030
5.3.1.9	C00668	C05345	R02740	map00010
5.3.1.9	C00668	C05345	R02740	map00030
5.3.1.9	C01172	C05345	R03321	map00010
5.3.1.9	C05345	C00668	R02739	map00030
5.3.1.9	C05345	C00668	R02740	map00010
5.3.1.9	C05345	C00668	R02740	map00030
5.3.1.9	C05345	C01172	R03321	map00010
5.4.2.1	C00197	C00631	R01518	map00010
5.4.2.1	C00236	C01159	R01662	map00010
5.4.2.1	C01159	C00236	R01662	map00010
5.4.99.5	C00251	C00254	R01715	map00400
5.4.99.5	C00254	C00251	R01715	map00400
6.1.1.1	C00082	C02839	R02918	map00400
6.1.1.10	C00073	C02430	R03659	map00271
6.1.1.10	C01647	C05336	R04773	map00450
6.1.1.10	C05335	C05336	R04773	map00450
6.1.1.11	C00065	C02553	R03662	map00260
6.1.1.12	C00049	C02984	R05577	map00252
6.1.1.12	C00049	C06113	R03647	map00252
6.1.1.14	C00037	C02412	R03654	map00260
6.1.1.15	C00148	C02702	R03661	map00330
6.1.1.16	C00097	C03125	R03650	map00272
6.1.1.17	C00025	C02987	R05578	map00251
6.1.1.17	C00025	C06112	R03651	map00251
6.1.1.18	C00064	C02282	R03652	map00251
6.1.1.19	C00062	C02163	R03646	map00330
6.1.1.19	C02163	C00062	R03646	map00330
6.1.1.2	C00078	C03512	R03664)	map00380
6.1.1.20	C00079	C03511	R03660	map00400
6.1.1.21	C00135	C02988	R03655	map00340
6.1.1.22	C00152	C03402	R03648	map00252
6.1.1.3	C00188	C02992	R03663	map00260
6.1.1.4	C00123	C02047	R03657	map00290
6.1.1.5	C00407	C03127	R03656	map00290
6.1.1.6	C00047	C01931	R03658	map00300
6.1.1.7	C00041	C00886	R03038	map00252
6.1.1.7	C00886	C00041	R03038	map00252
6.1.1.9	C00183	C02554	R03665	map00290
6.2.1.1	C00033	C00024	R00235	map00010
6.2.1.4	C00042	C00091	R00432	map00020
6.2.1.4	C00042	C00091	R00727	map00020
6.2.1.4	C00091	C00042	R00432	map00020
6.2.1.4	C00091	C00042	R00727	map00020
6.3.1.2	C00025	C00064	R00253	map00251
6.3.1.2	C00064	C00025	R00253	map00251
6.3.2.-	C05635	C05832	R04906	map00380
6.3.2.1	C00522	C00864	R02473	map00410
6.3.2.2	C00097	C00669	R00894	map00251
6.3.2.2	C00097	C00669	R00894	map00480
6.3.2.3	C00669	C00051	R00497	map00251
6.3.2.3	C00669	C00051	R00497	map00480
6.3.2.6	C00049	C04823	R04591	map00230
6.3.2.6	C04751	C04823	R04591	map00230
6.3.2.6	C04823	C00049	R04591	map00230
6.3.2.6	C04823	C04751	R04591	map00230
6.3.3.1	C04640	C03373	R04208	map00230
6.3.4.13	C03090	C03838	R04144	map00230
6.3.4.2	C00075	C00063	R00571	map00240
6.3.4.4	C00049	C03794	R01135	map00230
6.3.4.4	C00049	C03794	R01135	map00252
6.3.4.4	C00130	C03794	R01135	map00230
6.3.4.4	C00130	C03794	R01135	map00252
6.3.4.4	C03794	C00049	R01135	map00252
6.3.4.4	C03794	C00130	R01135	map00252
6.3.4.5	C00327	C03406	R01954	map00220
6.3.4.5	C00327	C03406	R01954	map00252
6.3.4.5	C00327	C03406	R01954	map00330
6.3.4.5	C03406	C00327	R01954	map00252
6.3.4.5	C03406	C00327	R01954	map00330
6.3.4.6	C00086	C01010	R00774	map00220
6.3.4.6	C01010	C00086	R00774	map00220
6.3.5.1	C00857	C00003	R00257	map00251
6.3.5.2	C00655	C00144	R01230	map00230
6.3.5.2	C00655	C00144	R01231	map00230
6.3.5.2	C00655	C00144	R01231	map00251
6.3.5.3	C04376	C04640	R04463	map00230
6.3.5.4	C00049	C00152	R00578	map00252
6.3.5.4	C00152	C00049	R00578	map00252
6.3.5.5	C00064	C00169	R00575	map00240
6.3.5.5	C00064	C00169	R00575	map00251
6.4.1.1	C00022	C00036	R00344	map00020
6.4.1.1	C00022	C00036	R00344	map00252
6.4.1.1	C00036	C00022	R00344	map00020
6.4.1.1	C00036	C00022	R00344	map00252

## Sheet: T. cruzi
Enzyme	Educt	Produc	Reaction	Pathway
1.1.1.1	C00084	C00469	R00754	map00010
1.1.1.1	C00469	C00084	R00754	map00010
1.1.1.1	C05576	C05577	R04880	map00350
1.1.1.1	C05577	C05576	R04880	map00350
1.1.1.2	C00084	C00469	R00746	map00010
1.1.1.2	C00469	C00084	R00746	map00010
1.1.1.205	C00130	C00655	R01130	map00230
1.1.1.31	C06001	C06002	R05066	map00280
1.1.1.31	C06002	C06001	R05066	map00280
1.1.1.35	C00332	C01144	R01975	map00310
1.1.1.35	C01144	C00332	R01975	map00310
1.1.1.35	C01144	C00332	R01975	map00380
1.1.1.35	C03344	C04405	R04203	map00280
1.1.1.35	C04405	C03344	R04203	map00280
1.1.1.35	C06001	C06002	R05066	map00280
1.1.1.35	C06002	C06001	R05066	map00280
1.1.1.37	C00036	C00149	R00342	map00020
1.1.1.37	C00149	C00036	R00342	map00020
1.1.1.42	C00026	C05379	R00268	map00020
1.1.1.42	C00311	C00026	R00267	map00480
1.1.1.42	C00311	C05379	R01899	map00020
1.1.1.42	C05379	C00026	R00268	map00020
1.1.1.42	C05379	C00311	R01899	map00020
1.1.1.44	C00345	C00199	R01528	map00030
1.1.1.49	C00087	C00087	R00779	map00480
1.1.1.49	C00668	C01236	R02736	map00030
1.1.1.49	C00668	C01236	R02736	map00480
1.11.1.9	C00051	C00127	R00274	map00480
1.11.1.9	C00127	C00051	R00274	map00480
1.14.-.-	C05836	C05837	R04997	map00380
1.14.13.-	C00483	C03758	R02383	map00350
1.14.13.-	C02043	C05657	R03811	map00380
1.14.13.-	C03680	C05565	R00069	map00340
1.14.13.-	C05602	C00650	R04306	map00350
1.14.13.-	C05852	C06207	R05001	map00360
1.14.13.-	C11457	C04044	R06786	map00360
1.14.13.-	C12621	C12623	R06787	map00360
1.17.4.1	C00008	C00206	R02017	map00230
1.17.4.1	C00015	C01346	R02018	map00240
1.17.4.1	C00035	C00361	R02019	map00230
1.17.4.1	C00112	C00705	R02024	map00240
1.2.1.12	C00118	C00236	R01061	map00010
1.2.1.12	C00118	C00236	R01063	map00010
1.2.1.12	C00236	C00118	R01061	map00010
1.2.1.12	C00236	C00118	R01063	map00010
1.2.1.12	C03341	C03943	R04201	map00472
1.2.1.12	C03943	C03341	R04201	map00472
1.2.1.16	C00042	C00232	R00713	map00251
1.2.1.16	C00042	C00232	R00714	map00251
1.2.1.16	C00232	C00042	R00713	map00251
1.2.1.16	C00232	C00042	R00714	map00251
1.2.1.16	C00232	C00042	R00714	map00350
1.2.1.3	C00033	C00084	R00710	map00010
1.2.1.3	C00033	C00084	R00711	map00010
1.2.1.3	C00084	C00033	R00710	map00010
1.2.1.3	C00084	C00033	R00711	map00010
1.2.1.3	C00555	C00334	R01986	map00330
1.2.1.3	C00555	C00334	R02549	map00410
1.2.1.3	C00637	C00954	R02678	map00380
1.2.1.3	C01149	C01181	R03283	map00310
1.2.1.3	C05130	C02835	R04065	map00340
1.2.1.3	C05634	C05635	R04903	map00380
1.2.1.3	C05665	C00099	R00904	map00410
1.2.1.3	C05936	C02946	R05050	map00330
1.2.1.3	C06002	C02170	R03869	map00280
1.2.1.41	C01165	C03287	R03313	map00220
1.2.1.41	C03287	C01165	R03313	map00220
1.2.3.-	C01179	C00642	R00042	map00350
1.2.4.1	C00022	C00024	R00210	map00010
1.2.4.1	C00022	C05125	R00014	map00010
1.2.4.1	C05125	C01136	R03270	map00010
1.2.4.2	C00026	C05381	R00621	map00020
1.2.4.2	C00322	C00527	R01933	map00380
1.2.4.2	C00322	C06157	R01940	map00310
1.2.4.2	C05381	C01169	R03316	map00020
1.2.4.4	C00141	C04424	R01701	map00280
1.2.4.4	C00233	C05119	R01702	map00280
1.2.4.4	C03465	C05118	R04225	map00280
1.3.5.1	C00042	C00122	R02164	map00020
1.3.5.1	C00122	C00042	R02164	map00020
1.3.99.1	C00042	C00122	R00412	map00020
1.3.99.1	C00122	C00042	R00412	map00020
1.3.99.3	C00100	C00894	R00924	map00410
1.3.99.3	C00630	C03460	R02661	map00280
1.3.99.3	C00894	C00100	R00924	map00410
1.3.99.3	C01033	C03345	R03172	map00280
1.3.99.3	C02939	C03069	R04095	map00280
1.3.99.3	C03069	C02939	R04095	map00280
1.3.99.3	C03345	C01033	R03172	map00280
1.3.99.3	C03460	C00630	R02661	map00280
1.3.99.7	C00527	C00877	R02488	map00310
1.3.99.7	C00527	C00877	R02488	map00380
1.4.1.4	C00025	C00026	R00243	map00251
1.4.1.4	C00026	C00025	R00243	map00251
1.4.4.2	C00037	C01242	R03425	map00260
1.4.4.2	C02051	C01242	R03425	map00260
1.5.1.12	C00025	C01165	R00245	map00330
1.5.1.12	C00025	C03912	R00707	map00251
1.5.1.12	C00025	C03912	R00708	map00251
1.5.1.12	C01157	C04281	R03294	map00330
1.5.1.12	C01165	C00025	R00245	map00330
1.5.1.12	C03912	C00005	R00708	map00330
1.5.1.12	C03912	C00025	R00707	map00251
1.5.1.12	C03912	C00025	R00708	map00330
1.5.1.12	C04281	C05947	R04444	map00330
1.5.1.12	C04281	C05947	R04445	map00330
1.5.1.12	C05938	C05947	R05051	map00330
1.5.1.12	C05947	C05938	R05051	map00330
1.5.1.2	C00148	C03912	R01248	map00220
1.5.1.2	C00148	C03912	R01248	map00330
1.5.1.2	C00148	C03912	R01251	map00220
1.5.1.2	C00148	C03912	R01251	map00330
1.5.1.2	C01157	C04281	R03291	map00330
1.5.1.2	C01157	C04281	R03293	map00330
1.5.1.2	C03912	C00148	R01248	map00220
1.5.1.2	C03912	C00148	R01248	map00330
1.5.1.2	C03912	C00148	R01251	map00220
1.5.1.2	C03912	C00148	R01251	map00330
1.5.1.2	C04281	C01157	R03291	map00330
1.5.1.2	C04281	C01157	R03293	map00330
1.8.1.4	C00022	C00024	R00210	map00010
1.8.1.4	C00248	C00579	R01698	map00010
1.8.1.4	C00248	C00579	R01698	map00020
1.8.1.4	C00579	C00248	R01698	map00010
1.8.1.4	C00579	C00248	R01698	map00020
1.8.1.4	C02972	C02051	R03815	map00260
2.1.1.-	C00135	C01152	R01159	map00340
2.1.1.-	C00632	C05831	R02671	map00380
2.1.1.-	C00780	C05659	R02912	map00380
2.1.1.-	C02442	C06199	R03943	map00350
2.1.1.-	C02470	C05830	R03955	map00380
2.1.1.-	C03167	C06452	R05201	map00440
2.1.1.-	C05691	C05692	R04939	map00450
2.1.1.-	C05693	C05694	R04939	map00450
2.1.1.-	C06453	C05776	R05201	map00440
2.1.1.10	C00155	C00073	R00650	map00271
2.1.1.45	C00365	C00364	R02101	map00240
2.1.2.1	C00037	C00065	R00945	map00260
2.1.2.1	C00037	C00065	R00945	map00460
2.1.2.1	C00065	C00037	R00945	map00260
2.1.2.1	C00065	C00037	R00945	map00460
2.1.2.1	C00101	C00143	R00945	map00260
2.1.2.1	C00101	C00143	R00945	map00460
2.1.2.1	C00143	C00101	R00945	map00260
2.1.2.1	C00143	C00101	R00945	map00460
2.1.2.1	C01259	C01149	R03284	map00310
2.1.2.10	C00037	C01242	R03425	map00260
2.1.2.10	C00101	C00143	R04125	map00260
2.1.2.10	C01242	C00014	R04125	map00260
2.1.2.10	C01242	C00143	R04125	map00260
2.1.2.10	C01242	C02972	R04125	map00260
2.1.2.10	C02051	C01242	R03425	map00260
2.1.3.2	C00049	C00438	R01397	map00240
2.1.3.2	C00049	C00438	R01397	map00252
2.1.3.2	C00169	C00438	R01397	map00240
2.1.3.2	C00169	C00438	R01397	map00252
2.2.1.1	C00117	C00118	R01641	map00030
2.2.1.1	C00117	C00281	R01641	map00030
2.2.1.1	C00118	C00117	R01641	map00030
2.2.1.1	C00118	C00231	R01641	map00030
2.2.1.1	C00118	C00231	R01830	map00030
2.2.1.1	C00118	C00279	R01830	map00030
2.2.1.1	C00231	C00118	R01641	map00030
2.2.1.1	C00231	C00118	R01830	map00030
2.2.1.1	C00231	C00281	R01641	map00030
2.2.1.1	C00231	C05345	R01830	map00030
2.2.1.1	C00279	C00118	R01830	map00030
2.2.1.1	C00279	C05345	R01830	map00030
2.2.1.1	C00281	C00117	R01641	map00030
2.2.1.1	C00281	C00231	R01641	map00030
2.2.1.1	C05345	C00231	R01830	map00030
2.2.1.2	C00118	C00279	R01827	map00030
2.2.1.2	C00118	C05345	R01827	map00030
2.2.1.2	C00279	C00118	R01827	map00030
2.2.1.2	C00279	C05382	R01827	map00030
2.2.1.2	C05345	C00118	R01827	map00030
2.2.1.2	C05345	C05382	R01827	map00030
2.2.1.2	C05382	C00279	R01827	map00030
2.2.1.2	C05382	C05345	R01827	map00030
2.3.1.-	C00047	C02727	R00454	map00310
2.3.1.-	C00141	C04424	R01701	map00280
2.3.1.-	C00388	C05135	R02152	map00340
2.3.1.-	C00582	C05598	R05841	map00360
2.3.1.-	C02727	C00047	R00454	map00310
2.3.1.-	C03283	C06442	R06978	map00260
2.3.1.-	C04424	C00630	R02662	map00280
2.3.1.-	C05118	C01033	R03174	map00280
2.3.1.-	C05119	C02939	R04097	map00280
2.3.1.-	C05338	C05596	R04777	map00350
2.3.1.12	C00022	C00024	R00210	map00010
2.3.1.12	C00024	C01136	R02569	map00010
2.3.1.12	C01136	C00024	R02569	map00010
2.3.1.16	C00024	C00332	R00238	map00280
2.3.1.16	C03344	C00024	R00927	map00280
2.3.1.16	C03344	C00100	R00927	map00280
2.3.1.29	C00024	C03508	R00371	map00260
2.3.1.29	C00037	C03508	R00371	map00260
2.3.1.29	C03508	C00024	R00371	map00260
2.3.1.29	C03508	C00037	R00371	map00260
2.3.1.30	C00065	C00979	R00586	map00272
2.3.1.30	C00979	C00065	R00586	map00272
2.3.1.4	C00352	C00357	R02058	map00251
2.3.1.4	C00357	C00352	R02058	map00251
2.3.1.61	C00091	C01169	R02570	map00020
2.3.1.61	C00527	C06157	R02571	map00310
2.3.1.61	C01169	C00091	R02570	map00020
2.3.1.61	C06157	C00527	R02571	map00310
2.3.1.7	C00487	C02571	R02396	map00252
2.3.1.7	C02571	C00487	R02396	map00252
2.3.1.9	C00024	C00332	R00238	map00280
2.3.3.1	C00024	C00158	R00351	map00020
2.3.3.1	C00036	C00158	R00351	map00020
2.4.2.-	C04916	C04677	R04558	map00340
2.4.2.10	C00295	C01103	R01870	map00240
2.4.2.7	C00119	C00020	R00190	map00230
2.4.2.7	C00144	C00242	R01229	map00230
2.4.2.7	C00147	C00020	R00190	map00230
2.4.2.7	C00242	C00144	R01229	map00230
2.4.2.7	C04051	C04677	R04378	map00230
2.4.2.7	C04677	C04051	R04378	map00230
2.4.2.8	C00119	C00020	R00190	map00230
2.4.2.8	C00130	C00262	R01132	map00230
2.4.2.8	C00144	C00242	R01229	map00230
2.4.2.8	C00147	C00020	R00190	map00230
2.4.2.8	C00242	C00144	R01229	map00230
2.4.2.8	C00262	C00130	R01132	map00230
2.4.2.8	C00385	C00655	R02142	map00230
2.4.2.8	C00655	C00385	R02142	map00230
2.4.2.9	C00105	C00106	R00966	map00240
2.4.2.9	C00106	C00105	R00966	map00240
2.5.1.16	C00134	C00315	R01920	map00220
2.5.1.16	C00134	C00315	R01920	map00330
2.5.1.16	C00170	C01137	R02869	map00410
2.5.1.16	C00315	C00750	R02869	map00220
2.5.1.16	C00315	C00750	R02869	map00330
2.5.1.16	C00750	C00315	R02869	map00410
2.5.1.16	C01137	C00170	R01920	map00220
2.5.1.16	C01137	C00170	R01920	map00330
2.5.1.16	C01137	C00170	R02869	map00220
2.5.1.16	C01137	C00170	R02869	map00330
2.5.1.47	C00979	C00097	R00897	map00272
2.5.1.47	C00979	C00097	R04859	map00272
2.5.1.47	C00979	C05824	R03132	map00272
2.5.1.47	C01528	C05688	R03601	map00450
2.5.1.6	C00073	C00019	R00177	map00271
2.5.1.6	C05335	C05691	R04771	map00450
2.6.1.1	C00036	C00049	R00355	map00251
2.6.1.1	C00036	C00049	R00355	map00252
2.6.1.1	C00049	C00036	R00355	map00251
2.6.1.1	C00049	C00036	R00355	map00252
2.6.1.1	C00079	C00166	R00694	map00360
2.6.1.1	C00079	C00166	R00694	map00400
2.6.1.1	C00082	C01179	R00734	map00350
2.6.1.1	C00082	C01179	R00734	map00400
2.6.1.1	C00166	C00079	R00694	map00360
2.6.1.1	C00166	C00079	R00694	map00400
2.6.1.1	C00506	C05528	R02433	map00272
2.6.1.1	C00606	C05527	R02619	map00272
2.6.1.1	C00957	C00097	R00896	map00272
2.6.1.1	C01179	C00082	R00734	map00350
2.6.1.1	C01179	C00082	R00734	map00400
2.6.1.1	C05528	C00506	R02433	map00272
2.6.1.1	C05947	C05946	R05052	map00330
2.6.1.16	C00085	C00352	R00768	map00251
2.6.1.2	C00022	C00041	R00258	map00251
2.6.1.2	C00022	C00041	R00258	map00252
2.6.1.2	C00041	C00022	R00258	map00251
2.6.1.2	C00041	C00022	R00258	map00252
2.6.1.5	C00079	C00166	R00694	map00360
2.6.1.5	C00079	C00166	R00694	map00400
2.6.1.5	C00082	C01179	R00734	map00350
2.6.1.5	C00082	C01179	R00734	map00400
2.6.1.5	C00166	C00079	R00694	map00360
2.6.1.5	C00166	C00079	R00694	map00400
2.6.1.5	C01179	C00082	R00734	map00350
2.6.1.5	C01179	C00082	R00734	map00400
2.7.1.1	C000221	C01172	R01600	map00010
2.7.1.1	C00267	C00668	R01786	map00010
2.7.1.11	C05345	C05378	R04779	map00010
2.7.1.11	C05345	C05378	R04779	map00030
2.7.1.12	C00257	C00345	R01737	map00030
2.7.1.15	C00117	C00121	R01051	map00030
2.7.1.15	C00121	C00117	R01051	map00030
2.7.1.15	C00673	C01801	R02750	map00030
2.7.1.15	C01801	C00673	R02750	map00030
2.7.1.2	C000221	C01172	R01600	map00010
2.7.1.2	C00267	C00668	R01786	map00010
2.7.1.20	C00212	C00020	R00185	map00230
2.7.1.21	C00214	C00364	R01567	map00240
2.7.1.21	C00365	C00526	R02099	map00240
2.7.1.21	C00526	C00365	R02099	map00240
2.7.1.31	C00197	C00258	R01514	map00260
2.7.1.31	C00258	C00197	R01514	map00260
2.7.1.39	C00263	C01102	R01771	map00260
2.7.1.40	C00022	C00074	R01138	map00230
2.7.1.40	C00035	C00044	R00430	map00230
2.7.1.40	C00044	C00035	R00430	map00230
2.7.1.40	C00074	C00022	R00200	map00010
2.7.1.40	C00074	C00022	R01858	map00230
2.7.2.3	C00236	C00197	R01512	map00010
2.7.3.3	C00062	C05945	R00554	map00330
2.7.4.3	C00020	C00008	R00127	map00230
2.7.4.3	C00360	C00206	R01547	map00230
2.7.4.6	C00002	C00008	R00124	map00230
2.7.4.6	C00002	C00008	R00156	map00240
2.7.4.6	C00002	C00008	R00330	map00230
2.7.4.6	C00002	C00008	R00570	map00240
2.7.4.6	C00002	C00008	R00722	map00230
2.7.4.6	C00002	C00008	R01137	map00230
2.7.4.6	C00002	C00008	R01857	map00230
2.7.4.6	C00002	C00008	R02093	map00240
2.7.4.6	C00002	C00008	R02326	map00240
2.7.4.6	C00002	C00008	R02331	map00240
2.7.4.6	C00002	C00008	R03530	map00230
2.7.4.6	C00008	C00002	R00330	map00230
2.7.4.6	C00008	C00002	R00570	map00240
2.7.4.6	C00008	C00002	R00722	map00230
2.7.4.6	C00008	C00002	R01137	map00230
2.7.4.6	C00008	C00002	R01857	map00230
2.7.4.6	C00008	C00002	R02093	map00240
2.7.4.6	C00008	C00002	R02326	map00240
2.7.4.6	C00008	C00002	R02331	map00240
2.7.4.6	C00008	C00002	R03530	map00230
2.7.4.6	C00015	C00075	R00156	map00240
2.7.4.6	C00035	C00044	R00330	map00230
2.7.4.6	C00044	C00035	R00330	map00230
2.7.4.6	C00063	C00112	R00570	map00240
2.7.4.6	C00104	C00081	R00722	map00230
2.7.4.6	C00112	C00063	R00570	map00240
2.7.4.6	C00131	C00206	R01137	map00230
2.7.4.6	C00206	C00131	R01137	map00230
2.7.4.6	C00286	C00361	R01857	map00230
2.7.4.6	C00361	C00286	R01857	map00230
2.7.4.6	C00363	C00459	R02093	map00240
2.7.4.6	C00458	C00705	R02326	map00240
2.7.4.6	C00459	C00363	R02093	map00240
2.7.4.6	C00460	C01346	R02331	map00240
2.7.4.6	C00705	C00458	R02326	map00240
2.7.4.6	C01344	C01345	R03530	map00230
2.7.4.6	C01345	C01344	R03530	map00230
2.7.4.6	C01346	C00460	R02331	map00240
2.7.4.8	C00035	C00144	R00332	map00230
2.7.4.8	C00144	C00035	R00332	map00230
2.7.4.8	C00361	C00362	R02090	map00230
2.7.4.8	C00362	C00361	R02090	map00230
2.7.4.9	C00214	C00364	R01567	map00240
2.7.4.9	C00363	C00364	R02094	map00240
2.7.4.9	C00364	C00363	R02094	map00240
2.7.4.9	C00365	C01346	R02098	map00240
2.7.4.9	C01346	C00365	R02098	map00240
2.7.6.1	C00117	C00119	R01049	map00030
2.7.6.1	C00117	C00119	R01049	map00230
2.7.6.1	C00119	C00117	R01049	map00030
2.7.7.14	C03557	C05673	R04247	map00440
2.7.7.19	C00002	C00046	R00435	map00230
2.7.7.19	C00046	C00002	R00435	map00230
2.7.7.6	C00002	C00046	R00435	map00230
2.7.7.6	C00044	C00046	R00441	map00230
2.7.7.6	C00046	C00002	R00435	map00230
2.7.7.6	C00046	C00044	R00441	map00230
2.7.7.6	C00046	C00063	R00442	map00240
2.7.7.6	C00046	C00075	R00443	map00240
2.7.7.6	C00063	C00046	R00442	map00240
2.7.7.6	C00075	C00046	R00443	map00240
2.7.7.7	C00039	C00131	R00375	map00230
2.7.7.7	C00039	C00286	R00376	map00230
2.7.7.7	C00039	C00458	R00377	map00240
2.7.7.7	C00039	C00459	R00378	map00240
2.7.7.7	C00131	C00039	R00375	map00230
2.7.7.7	C00286	C00039	R00376	map00230
2.7.7.7	C00458	C00039	R00377	map00240
2.7.7.7	C00459	C00039	R00378	map00240
2.7.8.1	C00165	C05675	R04920	map00440
2.7.8.1	C05673	C05675	R04920	map00440
2.7.9.3	C01528	C05172	R03595	map00450
2.7.9.3	C05172	C01528	R03595	map00450
2.8.1.2	C00022	C00957	R03105	map00272
2.8.3.5	C00042	C00091	R00410	map00280
2.8.3.5	C00091	C00042	R00410	map00280
2.8.3.5	C00164	C00332	R00410	map00280
2.8.3.5	C00332	C00164	R00410	map00280
3.-.-.-	C03296	C03415	R04189	map00330
3.-.-.-	C03415	C03296	R04189	map00330
3.1.1.17	C00198	C00257	R01519	map00030
3.1.1.31	C01236	C00345	R02035	map00030
3.1.3.11	C05378	C05345	R04780	map00010
3.1.3.11	C05378	C05345	R04780	map00030
3.2.2.1	C00212	C00147	R01245	map00230
3.2.2.1	C00294	C00262	R01770	map00230
3.2.2.1	C00387	C00242	R01677	map00230
3.2.2.1	C01762	C00385	R02143	map00230
3.2.2.3	C00299	C00106	R01080	map00240
3.3.1.1	C00021	C00155	R00192	map00271
3.3.1.1	C00021	C00212	R00192	map00271
3.3.1.1	C05692	C00212	R04936	map00450
3.3.1.1	C05692	C05698	R04936	map00450
3.4.-.-	C05546	C03793	R04313	map00310
3.5.1.-	C03296	C03415	R04189	map00330
3.5.1.-	C03415	C03296	R04189	map00330
3.5.1.-	C05931	C00025	R00411	map00280
3.5.1.-	C12989	C00033	R06845	map00300
3.5.1.-	C12989	C00047	R06845	map00300
3.5.1.1	C00049	C00152	R00485	map00252
3.5.1.1	C00152	C00049	R00485	map00252
3.5.1.1	C00152	C00049	R00485	map00460
3.5.1.14	C00437	C00077	R00669	map00220
3.5.1.16	C00437	C00077	R00669	map00220
3.5.2.3	C00337	C00438	R01993	map00240
3.5.2.3	C00438	C00337	R01993	map00240
3.5.2.9	C01879	C00025	R00251	map00480
3.5.2.9	C02091	C00603	R05554	map00230
3.5.3.8	C00439	C00025	R02285	map00340
3.5.3.8	C00439	C00488	R02285	map00340
3.5.4.3	C00242	C00385	R01676	map00230
3.5.4.5	C00475	C00299	R01878	map00240
3.5.4.5	C00881	C00526	R02485	map00240
3.5.4.6	C00020	C00130	R00181	map00230
3.5.5.1	C00726	C00060	R00540	map00460
3.5.5.1	C02938	C00954	R03093	map00380
3.5.5.1	C05714	C01401	R03542	map00460
3.5.5.1	C05715	C00302	R01887	map00460
3.6.1.11	C01228	C04494	R03409	map00230
3.6.1.11	C04494	C01228	R03409	map00230
3.6.1.23	C00460	C00365	R02100	map00240
3.6.1.41	C01260	C00008	R00125	map00230
3.6.1.7	C00236	C00197	R01515	map00010
3.6.3.1	C00002	C00008	R00086	map00230
3.7.1.3	C00328	C00108	R00987	map00380
3.7.1.3	C02406	C05653	R03936	map00380
3.7.1.3	C03227	C00632	R02668	map00380
4.1.1.23	C00331	C00637	R01974	map00380
4.1.1.23	C01103	C00105	R00965	map00240
4.1.1.49	C00036	C00074	R00341	map00020
4.1.1.49	C00074	C00036	R00341	map00020
4.1.1.50	C00019	C01137	R00178	map00330
4.1.1.9	C00083	C00024	R00233	map00410
4.1.2.13	C00111	C05378	R01070	map00010
4.1.2.13	C00111	C05378	R01070	map00030
4.1.2.13	C00118	C05378	R01070	map00010
4.1.2.13	C00118	C05378	R01070	map00030
4.1.2.13	C05378	C00111	R01070	map00010
4.1.2.13	C05378	C00111	R01070	map00030
4.1.2.13	C05378	C00118	R01070	map00010
4.1.2.13	C05378	C00118	R01070	map00030
4.1.2.4	C00084	C00673	R01066	map00030
4.1.2.4	C00118	C00673	R01066	map00030
4.1.2.4	C00673	C00084	R01066	map00030
4.1.2.4	C00673	C00118	R01066	map00030
4.1.3.4	C00164	C00356	R01360	map00280
4.1.3.4	C00356	C00164	R01360	map00280
4.2.1.11	C00074	C00631	R00658	map00010
4.2.1.11	C00944	C02637	R03084	map00400
4.2.1.11	C02637	C00944	R03084	map00400
4.2.1.17	C00877	C01144	R03026	map00310
4.2.1.17	C00877	C01144	R03026	map00380
4.2.1.17	C00894	C05668	R03045	map00410
4.2.1.17	C03069	C05998	R04137	map00280
4.2.1.17	C03345	C04405	R04204	map00280
4.2.1.17	C03460	C06000	R04224	map00280
4.2.1.17	C05668	C00894	R03045	map00410
4.2.1.17	C05998	C03069	R04137	map00280
4.2.1.2	C00122	C00149	R01082	map00020
4.2.1.2	C00149	C00122	R01082	map00020
4.2.1.22	C00065	C00097	R00891	map00260
4.2.1.22	C00155	C02291	R01290	map00260
4.2.1.22	C00155	C02291	R01290	map00271
4.2.1.22	C02291	C00155	R01290	map00271
4.2.1.22	C05698	C05699	R04942	map00450
4.2.1.3	C00158	C00311	R01324	map00020
4.2.1.3	C00158	C00417	R01325	map00020
4.2.1.3	C00311	C00158	R01324	map00020
4.2.1.3	C00311	C00417	R01900	map00020
4.2.1.3	C00417	C00158	R01325	map00020
4.2.1.3	C00417	C00311	R01900	map00020
4.2.1.49	C00785	C03680	R02914	map00340
4.2.1.70	C00106	C01168	R01055	map00240
4.2.1.70	C01168	C00106	R01055	map00240
4.2.3.1	C01102	C00188	R01466	map00260
4.3.1.3	C00135	C00785	R01168	map00340
4.3.2.2	C00122	C03794	R01083	map00230
4.3.2.2	C00122	C03794	R01083	map00252
4.3.2.2	C03794	C00122	R01083	map00230
4.3.2.2	C03794	C00122	R01083	map00252
4.3.2.2	C04677	C04823	R04559	map00230
4.3.2.2	C04823	C04677	R04559	map00230
4.6.1.1	C00002	C00575	R00089	map00230
4.6.1.1	C00044	C00942	R00434	map00230
5.1.1.1	C00041	C00133	R00401	map00252
5.1.1.1	C00041	C00133	R00401	map00473
5.1.1.1	C00133	C00041	R00401	map00252
5.1.1.1	C00133	C00041	R00401	map00473
5.1.3.1	C00199	C00231	R01529	map00030
5.1.3.1	C00231	C00199	R01529	map00030
5.1.3.3	C000221	C00267	R01602	map00010
5.3.1.1	C00111	C00118	R01015	map00010
5.3.1.1	C00118	C00111	R01015	map00010
5.3.1.6	C00117	C00199	R01056	map00030
5.3.1.6	C00199	C00117	R01056	map00030
5.3.1.9	C00668	C05345	R02739	map00010
5.3.1.9	C00668	C05345	R02739	map00030
5.3.1.9	C00668	C05345	R02740	map00010
5.3.1.9	C00668	C05345	R02740	map00030
5.3.1.9	C01172	C05345	R03321	map00010
5.3.1.9	C05345	C00668	R02739	map00030
5.3.1.9	C05345	C00668	R02740	map00010
5.3.1.9	C05345	C00668	R02740	map00030
5.3.1.9	C05345	C01172	R03321	map00010
5.4.2.1	C00197	C00631	R01518	map00010
5.4.2.1	C00236	C01159	R01662	map00010
5.4.2.1	C01159	C00236	R01662	map00010
5.4.2.9	C00074	C02798	R00661	map00440
5.4.2.9	C02798	C00074	R00661	map00440
6.1.1.1	C00082	C02839	R02918	map00400
6.1.1.10	C00073	C02430	R03659	map00271
6.1.1.10	C01647	C05336	R04773	map00450
6.1.1.10	C05335	C05336	R04773	map00450
6.1.1.11	C00065	C02553	R03662	map00260
6.1.1.12	C00049	C02984	R05577	map00252
6.1.1.12	C00049	C06113	R03647	map00252
6.1.1.14	C00037	C02412	R03654	map00260
6.1.1.15	C00148	C02702	R03661	map00330
6.1.1.16	C00097	C03125	R03650	map00272
6.1.1.17	C00025	C02987	R05578	map00251
6.1.1.17	C00025	C06112	R03651	map00251
6.1.1.18	C00064	C02282	R03652	map00251
6.1.1.19	C00062	C02163	R03646	map00330
6.1.1.19	C02163	C00062	R03646	map00330
6.1.1.2	C00078	C03512	R03664)	map00380
6.1.1.20	C00079	C03511	R03660	map00400
6.1.1.21	C00135	C02988	R03655	map00340
6.1.1.22	C00152	C03402	R03648	map00252
6.1.1.3	C00188	C02992	R03663	map00260
6.1.1.4	C00123	C02047	R03657	map00290
6.1.1.5	C00407	C03127	R03656	map00290
6.1.1.6	C00047	C01931	R03658	map00300
6.1.1.7	C00041	C00886	R03038	map00252
6.1.1.7	C00886	C00041	R03038	map00252
6.1.1.9	C00183	C02554	R03665	map00290
6.2.1.1	C00033	C00024	R00235	map00010
6.2.1.4	C00042	C00091	R00432	map00020
6.2.1.4	C00042	C00091	R00727	map00020
6.2.1.4	C00091	C00042	R00432	map00020
6.2.1.4	C00091	C00042	R00727	map00020
6.2.1.5	C00042	C00091	R00405	map00020
6.2.1.5	C00091	C00042	R00405	map00020
6.3.1.1	C00049	C00152	R00483	map00252
6.3.1.1	C00049	C00152	R00483	map00460
6.3.1.1	C00152	C00049	R00483	map00460
6.3.1.2	C00025	C00064	R00253	map00251
6.3.1.2	C00064	C00025	R00253	map00251
6.3.2.-	C05635	C05832	R04906	map00380
6.3.2.2	C00097	C00669	R00894	map00251
6.3.2.2	C00097	C00669	R00894	map00480
6.3.2.3	C00669	C00051	R00497	map00251
6.3.2.3	C00669	C00051	R00497	map00480
6.3.4.16	C00011	C00169	R00149	map00251
6.3.4.16	C00014	C00169	R00149	map00251
6.3.4.2	C00075	C00063	R00571	map00240
6.3.4.4	C00049	C03794	R01135	map00230
6.3.4.4	C00049	C03794	R01135	map00252
6.3.4.4	C00130	C03794	R01135	map00230
6.3.4.4	C00130	C03794	R01135	map00252
6.3.4.4	C03794	C00049	R01135	map00252
6.3.4.4	C03794	C00130	R01135	map00252
6.3.5.1	C00857	C00003	R00257	map00251
6.3.5.2	C00655	C00144	R01230	map00230
6.3.5.2	C00655	C00144	R01231	map00230
6.3.5.2	C00655	C00144	R01231	map00251
6.3.5.5	C00064	C00169	R00575	map00240
6.3.5.5	C00064	C00169	R00575	map00251
6.4.1.4	C03069	C03231	R04138	map00280

## Sheet: S. pombe
Enzyme	Educt	Produc	Reaction	Pathway
1.1.1.-	C00546	C05235	R02528	map00260
1.1.1.-	C03087	C05548	R04142	map00310
1.1.1.-	C05548	C03087	R04142	map00310
1.1.1.1	C00084	C00469	R00754	map00010
1.1.1.1	C00469	C00084	R00754	map00010
1.1.1.1	C05576	C05577	R04880	map00350
1.1.1.1	C05577	C05576	R04880	map00350
1.1.1.205	C00130	C00655	R01130	map00230
1.1.1.23	C00860	C01929	R03012	map00340
1.1.1.23	C01929	C00135	R01163	map00340
1.1.1.25	C00493	C02637	R02413	map00400
1.1.1.25	C02637	C00493	R02413	map00400
1.1.1.27	C00022	C00186	R00703	map00010
1.1.1.27	C00186	C00022	R00703	map00010
1.1.1.27	C00957	C05823	R03104	map00272
1.1.1.3	C00263	C00441	R01773	map00260
1.1.1.3	C00263	C00441	R01773	map00300
1.1.1.3	C00441	C00263	R01773	map00260
1.1.1.3	C00441	C00263	R01773	map00300
1.1.1.37	C00036	C00149	R00342	map00020
1.1.1.37	C00149	C00036	R00342	map00020
1.1.1.41	C00026	C00311	R00709	map00020
1.1.1.41	C00311	C00026	R00709	map00020
1.1.1.42	C00026	C05379	R00268	map00020
1.1.1.42	C00311	C00026	R00267	map00480
1.1.1.42	C00311	C05379	R01899	map00020
1.1.1.42	C05379	C00026	R00268	map00020
1.1.1.42	C05379	C00311	R01899	map00020
1.1.1.44	C00345	C00199	R01528	map00030
1.1.1.49	C00087	C00087	R00779	map00480
1.1.1.49	C00668	C01236	R02736	map00030
1.1.1.49	C00668	C01236	R02736	map00480
1.1.1.87	C00322	C05533	R01936	map00300
1.1.1.87	C05533	C00322	R01936	map00300
1.1.1.87	C05533	C05662	R04862	map00300
1.1.1.87	C05662	C05533	R04862	map00300
1.1.1.95	C00197	C03232	R01513	map00260
1.1.1.95	C03232	C00197	R01513	map00260
1.11.1.6	C00632	C05640	R02670	map00380
1.11.1.9	C00051	C00127	R00274	map00480
1.11.1.9	C00127	C00051	R00274	map00480
1.14.-.-	C05836	C05837	R04997	map00380
1.14.13.-	C00483	C03758	R02383	map00350
1.14.13.-	C02043	C05657	R03811	map00380
1.14.13.-	C03680	C05565	R00069	map00340
1.14.13.-	C05602	C00650	R04306	map00350
1.14.13.-	C05852	C06207	R05001	map00360
1.14.13.-	C11457	C04044	R06786	map00360
1.14.13.-	C12621	C12623	R06787	map00360
1.17.4.1	C00008	C00206	R02017	map00230
1.17.4.1	C00015	C01346	R02018	map00240
1.17.4.1	C00035	C00361	R02019	map00230
1.17.4.1	C00112	C00705	R02024	map00240
1.2.1.11	C03082	C00441	R02291	map00260
1.2.1.11	C03082	C00441	R02291	map00300
1.2.1.12	C00118	C00236	R01061	map00010
1.2.1.12	C00118	C00236	R01063	map00010
1.2.1.12	C00236	C00118	R01061	map00010
1.2.1.12	C00236	C00118	R01063	map00010
1.2.1.12	C03341	C03943	R04201	map00472
1.2.1.12	C03943	C03341	R04201	map00472
1.2.1.16	C00042	C00232	R00713	map00251
1.2.1.16	C00042	C00232	R00714	map00251
1.2.1.16	C00232	C00042	R00713	map00251
1.2.1.16	C00232	C00042	R00714	map00251
1.2.1.16	C00232	C00042	R00714	map00350
1.2.1.3	C00033	C00084	R00710	map00010
1.2.1.3	C00033	C00084	R00711	map00010
1.2.1.3	C00084	C00033	R00710	map00010
1.2.1.3	C00084	C00033	R00711	map00010
1.2.1.3	C00555	C00334	R01986	map00330
1.2.1.3	C00555	C00334	R02549	map00410
1.2.1.3	C00637	C00954	R02678	map00380
1.2.1.3	C01149	C01181	R03283	map00310
1.2.1.3	C05130	C02835	R04065	map00340
1.2.1.3	C05634	C05635	R04903	map00380
1.2.1.3	C05665	C00099	R00904	map00410
1.2.1.3	C05936	C02946	R05050	map00330
1.2.1.3	C06002	C02170	R03869	map00280
1.2.1.31	C00956	C05560	R03098	map00300
1.2.1.31	C04076	C00956	R03102	map00310
1.2.1.31	C04076	C00956	R03103	map00310
1.2.1.31	C05535	C04076	R04390	map00300
1.2.1.31	C05560	C05535	R04863	map00300
1.2.1.38	C01250	C04133	R03443	map00220
1.2.1.38	C04133	C01250	R03443	map00220
1.2.1.41	C01165	C03287	R03313	map00220
1.2.1.41	C03287	C01165	R03313	map00220
1.2.1.5	C05580	C05577	R04882	map00350
1.2.1.5	C05580	C05577	R04883	map00350
1.2.1.5	C00033	C00084	R00710	map00010
1.2.1.5	C00033	C00084	R00711	map00010
1.2.1.5	C00084	C00033	R00710	map00010
1.2.1.5	C00084	C00033	R00711	map00010
1.2.1.5	C00601	C07086	R02536	map00360
1.2.1.5	C00601	C07086	R02537	map00360
1.2.1.5	C00642	C03765	R02695	map00350
1.2.1.5	C00642	C03765	R02697	map00350
1.2.1.5	C01161	C04043	R03300	map00350
1.2.1.5	C01161	C04043	R03302	map00350
1.2.1.5	C03765	C00642	R02695	map00350
1.2.1.5	C03765	C00642	R02697	map00350
1.2.1.5	C04043	C01161	R03300	map00350
1.2.1.5	C04043	C01161	R03302	map00350
1.2.1.5	C05577	C05580	R04882	map00350
1.2.1.5	C05577	C05580	R04883	map00350
1.2.1.5	C05581	C05582	R04888	map00350
1.2.1.5	C05581	C05582	R04889	map00350
1.2.1.5	C05583	C05584	R04891	map00350
1.2.1.5	C05583	C05584	R04892	map00350
1.2.1.5	C05827	C05828	R04996	map00340
1.2.1.5	C07086	C00601	R02536	map00360
1.2.1.5	C07086	C00601	R02537	map00360
1.2.1.8	C00576	C00719	R02565	map00260
1.2.4.1	C00022	C00024	R00210	map00010
1.2.4.1	C00022	C05125	R00014	map00010
1.2.4.1	C05125	C01136	R03270	map00010
1.2.4.2	C00026	C05381	R00621	map00020
1.2.4.2	C00322	C00527	R01933	map00380
1.2.4.2	C00322	C06157	R01940	map00310
1.2.4.2	C05381	C01169	R03316	map00020
1.3.1.13	C00254	C01179	R01730	map00400
1.3.1.13	C01179	C00254	R01730	map00400
1.3.5.1	C00042	C00122	R02164	map00020
1.3.5.1	C00122	C00042	R02164	map00020
1.4.1.13	C00026	C00025	R00114	map00251
1.4.1.13	C00064	C00025	R00114	map00251
1.4.1.2	C00025	C00026	R00243	map00251
1.4.1.2	C00026	C00025	R00243	map00251
1.4.1.4	C00025	C00026	R00243	map00251
1.4.1.4	C00026	C00025	R00243	map00251
1.4.3.6	C00134	C00555	R01151	map00330
1.4.3.6	C00388	C05130	R02150	map00340
1.4.3.6	C00398	C00637	R02173	map00380
1.4.3.6	C00483	C03765	R02382	map00350
1.4.3.6	C00986	C05665	R03139	map00410
1.4.3.6	C01888	C00546	R02529	map00260
1.4.3.6	C03758	C04043	R04300	map00350
1.4.3.6	C05332	C00601	R02612	map00360
1.4.3.6	C05332	C00601	R02613	map00360
1.4.4.2	C00037	C01242	R03425	map00260
1.4.4.2	C02051	C01242	R03425	map00260
1.5.1.10	C00449	C04076	R02313	map00310
1.5.1.10	C00449	C04076	R02315	map00300
1.5.1.10	C00449	C04076	R02315	map00310
1.5.1.10	C04076	C00449	R02313	map00310
1.5.1.10	C04076	C00449	R02315	map00300
1.5.1.10	C04076	C00449	R02315	map00310
1.5.1.12	C00025	C01165	R00245	map00330
1.5.1.12	C00025	C03912	R00707	map00251
1.5.1.12	C00025	C03912	R00708	map00251
1.5.1.12	C01157	C04281	R03294	map00330
1.5.1.12	C01165	C00025	R00245	map00330
1.5.1.12	C03912	C00005	R00708	map00330
1.5.1.12	C03912	C00025	R00707	map00251
1.5.1.12	C03912	C00025	R00708	map00330
1.5.1.12	C04281	C05947	R04444	map00330
1.5.1.12	C04281	C05947	R04445	map00330
1.5.1.12	C05938	C05947	R05051	map00330
1.5.1.12	C05947	C05938	R05051	map00330
1.5.1.2	C00148	C03912	R01248	map00220
1.5.1.2	C00148	C03912	R01248	map00330
1.5.1.2	C00148	C03912	R01251	map00220
1.5.1.2	C00148	C03912	R01251	map00330
1.5.1.2	C01157	C04281	R03291	map00330
1.5.1.2	C01157	C04281	R03293	map00330
1.5.1.2	C03912	C00148	R01248	map00220
1.5.1.2	C03912	C00148	R01248	map00330
1.5.1.2	C03912	C00148	R01251	map00220
1.5.1.2	C03912	C00148	R01251	map00330
1.5.1.2	C04281	C01157	R03291	map00330
1.5.1.2	C04281	C01157	R03293	map00330
1.5.1.7	C00047	C00449	R00715	map00300
1.5.1.7	C00449	C00047	R00715	map00300
1.7.3.3	C00366	C11821	R02106	map00230
1.8.1.2	C05684	C01528	R03596	map00450
1.8.1.4	C00022	C00024	R00210	map00010
1.8.1.4	C00248	C00579	R01698	map00010
1.8.1.4	C00248	C00579	R01698	map00020
1.8.1.4	C00579	C00248	R01698	map00010
1.8.1.4	C00579	C00248	R01698	map00020
1.8.1.4	C02972	C02051	R03815	map00260
1.8.1.7	C00051	C00127	R00094	map00251
1.8.1.7	C00051	C00127	R00115	map00251
1.8.1.7	C00127	C00051	R00094	map00251
2.1.1.-	C00135	C01152	R01159	map00340
2.1.1.-	C00632	C05831	R02671	map00380
2.1.1.-	C00780	C05659	R02912	map00380
2.1.1.-	C02442	C06199	R03943	map00350
2.1.1.-	C02470	C05830	R03955	map00380
2.1.1.-	C03167	C06452	R05201	map00440
2.1.1.-	C05691	C05692	R04939	map00450
2.1.1.-	C05693	C05694	R04939	map00450
2.1.1.-	C06453	C05776	R05201	map00440
2.1.1.14	C00155	C00073	R04405	map00271
2.1.1.14	C04489	C04144	R04405	map00271
2.1.1.17	C00350	C01241	R02056	map00260
2.1.1.43	C02188	C05544	R03875	map00310
2.1.1.43	C05544	C05545	R04866	map00310
2.1.1.43	C05545	C05546	R04867	map00310
2.1.1.45	C00365	C00364	R02101	map00240
2.1.2.1	C00037	C00065	R00945	map00260
2.1.2.1	C00037	C00065	R00945	map00460
2.1.2.1	C00065	C00037	R00945	map00260
2.1.2.1	C00065	C00037	R00945	map00460
2.1.2.1	C00101	C00143	R00945	map00260
2.1.2.1	C00101	C00143	R00945	map00460
2.1.2.1	C00143	C00101	R00945	map00260
2.1.2.1	C00143	C00101	R00945	map00460
2.1.2.1	C01259	C01149	R03284	map00310
2.1.2.10	C00037	C01242	R03425	map00260
2.1.2.10	C00101	C00143	R04125	map00260
2.1.2.10	C01242	C00014	R04125	map00260
2.1.2.10	C01242	C00143	R04125	map00260
2.1.2.10	C01242	C02972	R04125	map00260
2.1.2.10	C02051	C01242	R03425	map00260
2.1.2.2	C03838	C04376	R04325	map00230
2.1.2.3	C04677	C04734	R04560	map00230
2.1.2.9	C02430	C03294	R03940	map00271
2.1.3.2	C00049	C00438	R01397	map00240
2.1.3.2	C00049	C00438	R01397	map00252
2.1.3.2	C00169	C00438	R01397	map00240
2.1.3.2	C00169	C00438	R01397	map00252
2.1.3.3	C00077	C00327	R01398	map00220
2.1.3.3	C00077	C00327	R01398	map00330
2.1.3.3	C00169	C00327	R01398	map00220
2.1.3.3	C00169	C00327	R01398	map00330
2.1.3.3	C00327	C00077	R01398	map00330
2.1.3.3	C00327	C00169	R01398	map00330
2.2.1.1	C00117	C00118	R01641	map00030
2.2.1.1	C00117	C00281	R01641	map00030
2.2.1.1	C00118	C00117	R01641	map00030
2.2.1.1	C00118	C00231	R01641	map00030
2.2.1.1	C00118	C00231	R01830	map00030
2.2.1.1	C00118	C00279	R01830	map00030
2.2.1.1	C00231	C00118	R01641	map00030
2.2.1.1	C00231	C00118	R01830	map00030
2.2.1.1	C00231	C00281	R01641	map00030
2.2.1.1	C00231	C05345	R01830	map00030
2.2.1.1	C00279	C00118	R01830	map00030
2.2.1.1	C00279	C05345	R01830	map00030
2.2.1.1	C00281	C00117	R01641	map00030
2.2.1.1	C00281	C00231	R01641	map00030
2.2.1.1	C05345	C00231	R01830	map00030
2.2.1.2	C00118	C00279	R01827	map00030
2.2.1.2	C00118	C05345	R01827	map00030
2.2.1.2	C00279	C00118	R01827	map00030
2.2.1.2	C00279	C05382	R01827	map00030
2.2.1.2	C05345	C00118	R01827	map00030
2.2.1.2	C05345	C05382	R01827	map00030
2.2.1.2	C05382	C00279	R01827	map00030
2.2.1.2	C05382	C05345	R01827	map00030
2.2.1.6	C00022	C00900	R04672	map00290
2.2.1.6	C00022	C05125	R00014	map00010
2.2.1.6	C00109	C06006	R04673	map00290
2.2.1.6	C05125	C00900	R04672	map00290
2.2.1.6	C05125	C06006	R04673	map00290
2.3.1.-	C00047	C02727	R00454	map00310
2.3.1.-	C00141	C04424	R01701	map00280
2.3.1.-	C00388	C05135	R02152	map00340
2.3.1.-	C00582	C05598	R05841	map00360
2.3.1.-	C02727	C00047	R00454	map00310
2.3.1.-	C03283	C06442	R06978	map00260
2.3.1.-	C04424	C00630	R02662	map00280
2.3.1.-	C05118	C01033	R03174	map00280
2.3.1.-	C05119	C02939	R04097	map00280
2.3.1.-	C05338	C05596	R04777	map00350
2.3.1.1	C00025	C00624	R00259	map00220
2.3.1.12	C00022	C00024	R00210	map00010
2.3.1.12	C00024	C01136	R02569	map00010
2.3.1.12	C01136	C00024	R02569	map00010
2.3.1.30	C00065	C00979	R00586	map00272
2.3.1.30	C00979	C00065	R00586	map00272
2.3.1.31	C00263	C01077	R01776	map00271
2.3.1.31	C01077	C00263	R01776	map00271
2.3.1.35	C00025	C00624	R02282	map00220
2.3.1.35	C00077	C00437	R02282	map00220
2.3.1.35	C00437	C00077	R02282	map00220
2.3.1.35	C00624	C00025	R02282	map00220
2.3.1.37	C00024	C03508	R00371	map00260
2.3.1.37	C00037	C03508	R00371	map00260
2.3.1.37	C00037	C05520	R00831	map00260
2.3.1.37	C00091	C05520	R00831	map00260
2.3.1.37	C03508	C00024	R00371	map00260
2.3.1.37	C03508	C00037	R00371	map00260
2.3.1.37	C05520	C00430	R02270	map00260
2.3.1.61	C00091	C01169	R02570	map00020
2.3.1.61	C00527	C06157	R02571	map00310
2.3.1.61	C01169	C00091	R02570	map00020
2.3.1.61	C06157	C00527	R02571	map00310
2.3.1.9	C00024	C00332	R00238	map00280
2.3.2.2	C00051	C01419	R00494	map00480
2.3.2.2	C00051	C01419	R01262	map00480
2.3.2.2	C00245	C05844	R01687	map00430
2.3.2.2	C02320	C05729	R03916	map00480
2.3.2.2	C02512	C05711	R03970	map00460
2.3.2.2	C02512	C06114	R03971	map00460
2.3.2.2	C05689	C05695	R04935	map00450
2.3.3.1	C00024	C00158	R00351	map00020
2.3.3.1	C00036	C00158	R00351	map00020
2.3.3.10	C00356	C00332	R01978	map00280
2.3.3.14	C00026	C01251	R00271	map00300
2.3.3.8	C00024	C00158	R00352	map00020
2.3.3.8	C00036	C00158	R00352	map00020
2.4.2.-	C04916	C04677	R04558	map00340
2.4.2.1	C00147	C00212	R01561	map00230
2.4.2.1	C00147	C00559	R02557	map00230
2.4.2.1	C00212	C00147	R01561	map00230
2.4.2.1	C00242	C00330	R01969	map00230
2.4.2.1	C00262	C00294	R01863	map00230
2.4.2.1	C00294	C00262	R01863	map00230
2.4.2.1	C00330	C00242	R01969	map00230
2.4.2.1	C00330	C00672	R01969	map00230
2.4.2.1	C00385	C01762	R02297	map00230
2.4.2.1	C00387	C00442	R02147	map00230
2.4.2.1	C00442	C00387	R02147	map00230
2.4.2.1	C00526	C00106	R02483	map00240
2.4.2.1	C00526	C00672	R02483	map00240
2.4.2.1	C00559	C00147	R02557	map00230
2.4.2.1	C00559	C00672	R02557	map00230
2.4.2.1	C00672	C00330	R01969	map00230
2.4.2.1	C00672	C00559	R02557	map00230
2.4.2.1	C01762	C00385	R02297	map00230
2.4.2.1	C05512	C00262	R02748	map00230
2.4.2.1	C05512	C00672	R02748	map00230
2.4.2.10	C00295	C01103	R01870	map00240
2.4.2.14	C00119	C03090	R01072	map00230
2.4.2.14	C00119	C03090	R01072	map00251
2.4.2.17	C00119	C02739	R01071	map00340
2.4.2.17	C02739	C00119	R01071	map00340
2.4.2.18	C00108	C04302	R01073	map00400
2.4.2.18	C04302	C00108	R01073	map00400
2.4.2.7	C00119	C00020	R00190	map00230
2.4.2.7	C00144	C00242	R01229	map00230
2.4.2.7	C00147	C00020	R00190	map00230
2.4.2.7	C00242	C00144	R01229	map00230
2.4.2.7	C04051	C04677	R04378	map00230
2.4.2.7	C04677	C04051	R04378	map00230
2.4.2.9	C00105	C00106	R00966	map00240
2.4.2.9	C00106	C00105	R00966	map00240
2.5.1.16	C00134	C00315	R01920	map00220
2.5.1.16	C00134	C00315	R01920	map00330
2.5.1.16	C00170	C01137	R02869	map00410
2.5.1.16	C00315	C00750	R02869	map00220
2.5.1.16	C00315	C00750	R02869	map00330
2.5.1.16	C00750	C00315	R02869	map00410
2.5.1.16	C01137	C00170	R01920	map00220
2.5.1.16	C01137	C00170	R01920	map00330
2.5.1.16	C01137	C00170	R02869	map00220
2.5.1.16	C01137	C00170	R02869	map00330
2.5.1.19	C01269	C03175	R03460	map00400
2.5.1.19	C03175	C01269	R03460	map00400
2.5.1.47	C00979	C00097	R00897	map00272
2.5.1.47	C00979	C00097	R04859	map00272
2.5.1.47	C00979	C05824	R03132	map00272
2.5.1.47	C01528	C05688	R03601	map00450
2.5.1.48	C00097	C02291	R03260	map00271
2.5.1.48	C00109	C01118	R00999	map00271
2.5.1.48	C00155	C01118	R01288	map00271
2.5.1.48	C00979	C05824	R03132	map00272
2.5.1.48	C01077	C00155	R01287	map00271
2.5.1.48	C01077	C00155	R02026	map00271
2.5.1.48	C01118	C00109	R00999	map00271
2.5.1.48	C01118	C00155	R01288	map00271
2.5.1.48	C01118	C02291	R03260	map00271
2.5.1.48	C05688	C05699	R04944	map00450
2.5.1.48	C05688	C05699	R04945	map00450
2.5.1.48	C05688	C05699	R04946	map00450
2.5.1.48	C05700	C05699	R04945	map00450
2.5.1.48	C05701	C05699	R04946	map00450
2.5.1.48	C05702	C05699	R04944	map00450
2.5.1.49	C00979	C00097	R04859	map00272
2.5.1.49	C01077	C00155	R01287	map00271
2.5.1.49	C01077	C00155	R02026	map00271
2.5.1.49	C02291	C00097	R03217	map00271
2.5.1.49	C02291	C01077	R03217	map00271
2.5.1.54	C00074	C04691	R01826	map00400
2.5.1.54	C00279	C04691	R01826	map00400
2.5.1.6	C00073	C00019	R00177	map00271
2.5.1.6	C05335	C05691	R04771	map00450
2.6.1.-	C02798	C05672	R04051	map00440
2.6.1.-	C03415	C05932	R04217	map00330
2.6.1.-	C05539	C04390	R04467	map00300
2.6.1.-	C05672	C02798	R04051	map00440
2.6.1.-	C05932	C03415	R04217	map00330
2.6.1.-	C12988	C12989	R06844	map00300
2.6.1.1	C00036	C00049	R00355	map00251
2.6.1.1	C00036	C00049	R00355	map00252
2.6.1.1	C00049	C00036	R00355	map00251
2.6.1.1	C00049	C00036	R00355	map00252
2.6.1.1	C00079	C00166	R00694	map00360
2.6.1.1	C00079	C00166	R00694	map00400
2.6.1.1	C00082	C01179	R00734	map00350
2.6.1.1	C00082	C01179	R00734	map00400
2.6.1.1	C00166	C00079	R00694	map00360
2.6.1.1	C00166	C00079	R00694	map00400
2.6.1.1	C00506	C05528	R02433	map00272
2.6.1.1	C00606	C05527	R02619	map00272
2.6.1.1	C00957	C00097	R00896	map00272
2.6.1.1	C01179	C00082	R00734	map00350
2.6.1.1	C01179	C00082	R00734	map00400
2.6.1.1	C05528	C00506	R02433	map00272
2.6.1.1	C05947	C05946	R05052	map00330
2.6.1.11	C00437	C01250	R02283	map00220
2.6.1.11	C01250	C00437	R02283	map00220
2.6.1.13	C00077	C01165	R00667	map00220
2.6.1.13	C00077	C01165	R00667	map00330
2.6.1.13	C01165	C00077	R00667	map00220
2.6.1.13	C01165	C00077	R00667	map00330
2.6.1.13	C03415	C05932	R04217	map00330
2.6.1.13	C05932	C03415	R04217	map00330
2.6.1.16	C00085	C00352	R00768	map00251
2.6.1.19	C00099	C00222	R00908	map00252
2.6.1.19	C00099	C00222	R00908	map00410
2.6.1.19	C00222	C00099	R00908	map00252
2.6.1.19	C00222	C00099	R00908	map00410
2.6.1.19	C00232	C00334	R01648	map00251
2.6.1.19	C00334	C00232	R01648	map00251
2.6.1.2	C00022	C00041	R00258	map00251
2.6.1.2	C00022	C00041	R00258	map00252
2.6.1.2	C00041	C00022	R00258	map00251
2.6.1.2	C00041	C00022	R00258	map00252
2.6.1.42	C00123	C00233	R01090	map00280
2.6.1.42	C00123	C00233	R01090	map00290
2.6.1.42	C00141	C00183	R01214	map00290
2.6.1.42	C00183	C00141	R01214	map00280
2.6.1.42	C00233	C00123	R01090	map00290
2.6.1.42	C00407	C03465	R02198	map00280
2.6.1.42	C06008	C00407	R02199	map00290
2.6.1.52	C01005	C03232	R04173	map00260
2.6.1.52	C03232	C01005	R04173	map00260
2.6.1.9	C00079	C00166	R00694	map00360
2.6.1.9	C00079	C00166	R00694	map00400
2.6.1.9	C00082	C01179	R00734	map00350
2.6.1.9	C00082	C01179	R00734	map00400
2.6.1.9	C00166	C00079	R00694	map00360
2.6.1.9	C00166	C00079	R00694	map00400
2.6.1.9	C01100	C01267	R03243	map00340
2.6.1.9	C01179	C00082	R00734	map00350
2.6.1.9	C01179	C00082	R00734	map00400
2.6.1.9	C01267	C01100	R03243	map00340
2.7.1.1	C000221	C01172	R01600	map00010
2.7.1.1	C00267	C00668	R01786	map00010
2.7.1.11	C05345	C05378	R04779	map00010
2.7.1.11	C05345	C05378	R04779	map00030
2.7.1.12	C00257	C00345	R01737	map00030
2.7.1.15	C00117	C00121	R01051	map00030
2.7.1.15	C00121	C00117	R01051	map00030
2.7.1.15	C00673	C01801	R02750	map00030
2.7.1.15	C01801	C00673	R02750	map00030
2.7.1.20	C00212	C00020	R00185	map00230
2.7.1.25	C00224	C00053	R00509	map00230
2.7.1.25	C05686	C05696	R04928	map00450
2.7.1.32	C00588	C00114	R01021	map00260
2.7.1.39	C00263	C01102	R01771	map00260
2.7.1.40	C00022	C00074	R01138	map00230
2.7.1.40	C00035	C00044	R00430	map00230
2.7.1.40	C00044	C00035	R00430	map00230
2.7.1.40	C00074	C00022	R00200	map00010
2.7.1.40	C00074	C00022	R01858	map00230
2.7.1.48	C00299	C00105	R00964	map00240
2.7.1.48	C00299	C00105	R00967	map00240
2.7.1.48	C00299	C00105	R00968	map00240
2.7.1.48	C00299	C00105	R00970	map00240
2.7.1.48	C00299	C00105	R01549	map00240
2.7.1.48	C00299	C00105	R02097	map00240
2.7.1.48	C00299	C00105	R02327	map00240
2.7.1.48	C00299	C00105	R02332	map00240
2.7.1.48	C00475	C00055	R00513	map00240
2.7.1.48	C00475	C00055	R00962	map00240
2.7.1.48	C00475	C00055	R01548	map00240
2.7.1.48	C00475	C00055	R02091	map00240
2.7.1.48	C00475	C00055	R02096	map00240
2.7.1.48	C00475	C00055	R02371	map00240
2.7.1.48	C00475	C00055	R02372	map00240
2.7.1.71	C00493	C03175	R02412	map00400
2.7.2.11	C00025	C03287	R00239	map00380
2.7.2.3	C00236	C00197	R01512	map00010
2.7.2.4	C00049	C03082	R00480	map00260
2.7.2.4	C00049	C03082	R00480	map00300
2.7.2.8	C00624	C04133	R02649	map00220
2.7.4.3	C00020	C00008	R00127	map00230
2.7.4.3	C00360	C00206	R01547	map00230
2.7.4.6	C00002	C00008	R00124	map00230
2.7.4.6	C00002	C00008	R00156	map00240
2.7.4.6	C00002	C00008	R00330	map00230
2.7.4.6	C00002	C00008	R00570	map00240
2.7.4.6	C00002	C00008	R00722	map00230
2.7.4.6	C00002	C00008	R01137	map00230
2.7.4.6	C00002	C00008	R01857	map00230
2.7.4.6	C00002	C00008	R02093	map00240
2.7.4.6	C00002	C00008	R02326	map00240
2.7.4.6	C00002	C00008	R02331	map00240
2.7.4.6	C00002	C00008	R03530	map00230
2.7.4.6	C00008	C00002	R00330	map00230
2.7.4.6	C00008	C00002	R00570	map00240
2.7.4.6	C00008	C00002	R00722	map00230
2.7.4.6	C00008	C00002	R01137	map00230
2.7.4.6	C00008	C00002	R01857	map00230
2.7.4.6	C00008	C00002	R02093	map00240
2.7.4.6	C00008	C00002	R02326	map00240
2.7.4.6	C00008	C00002	R02331	map00240
2.7.4.6	C00008	C00002	R03530	map00230
2.7.4.6	C00015	C00075	R00156	map00240
2.7.4.6	C00035	C00044	R00330	map00230
2.7.4.6	C00044	C00035	R00330	map00230
2.7.4.6	C00063	C00112	R00570	map00240
2.7.4.6	C00104	C00081	R00722	map00230
2.7.4.6	C00112	C00063	R00570	map00240
2.7.4.6	C00131	C00206	R01137	map00230
2.7.4.6	C00206	C00131	R01137	map00230
2.7.4.6	C00286	C00361	R01857	map00230
2.7.4.6	C00361	C00286	R01857	map00230
2.7.4.6	C00363	C00459	R02093	map00240
2.7.4.6	C00458	C00705	R02326	map00240
2.7.4.6	C00459	C00363	R02093	map00240
2.7.4.6	C00460	C01346	R02331	map00240
2.7.4.6	C00705	C00458	R02326	map00240
2.7.4.6	C01344	C01345	R03530	map00230
2.7.4.6	C01345	C01344	R03530	map00230
2.7.4.6	C01346	C00460	R02331	map00240
2.7.4.8	C00035	C00144	R00332	map00230
2.7.4.8	C00144	C00035	R00332	map00230
2.7.4.8	C00361	C00362	R02090	map00230
2.7.4.8	C00362	C00361	R02090	map00230
2.7.4.9	C00214	C00364	R01567	map00240
2.7.4.9	C00363	C00364	R02094	map00240
2.7.4.9	C00364	C00363	R02094	map00240
2.7.4.9	C00365	C01346	R02098	map00240
2.7.4.9	C01346	C00365	R02098	map00240
2.7.6.1	C00117	C00119	R01049	map00030
2.7.6.1	C00117	C00119	R01049	map00230
2.7.6.1	C00119	C00117	R01049	map00030
2.7.7.14	C03557	C05673	R04247	map00440
2.7.7.19	C00002	C00046	R00435	map00230
2.7.7.19	C00046	C00002	R00435	map00230
2.7.7.6	C00002	C00046	R00435	map00230
2.7.7.6	C00044	C00046	R00441	map00230
2.7.7.6	C00046	C00002	R00435	map00230
2.7.7.6	C00046	C00044	R00441	map00230
2.7.7.6	C00046	C00063	R00442	map00240
2.7.7.6	C00046	C00075	R00443	map00240
2.7.7.6	C00063	C00046	R00442	map00240
2.7.7.6	C00075	C00046	R00443	map00240
2.7.7.7	C00039	C00131	R00375	map00230
2.7.7.7	C00039	C00286	R00376	map00230
2.7.7.7	C00039	C00458	R00377	map00240
2.7.7.7	C00039	C00459	R00378	map00240
2.7.7.7	C00131	C00039	R00375	map00230
2.7.7.7	C00286	C00039	R00376	map00230
2.7.7.7	C00458	C00039	R00377	map00240
2.7.7.7	C00459	C00039	R00378	map00240
2.7.8.1	C00165	C05675	R04920	map00440
2.7.8.1	C05673	C05675	R04920	map00440
2.7.8.8	C00065	C02737	R01800	map00260
2.7.8.8	C00269	C02737	R01800	map00260
3.-.-.-	C03296	C03415	R04189	map00330
3.-.-.-	C03415	C03296	R04189	map00330
3.1.1.31	C01236	C00345	R02035	map00030
3.1.3.11	C05378	C05345	R04780	map00010
3.1.3.11	C05378	C05345	R04780	map00030
3.1.3.15	C01100	C00860	R03013	map00340
3.1.3.3	C01005	C00065	R00582	map00260
3.1.4.17	C00575	C00020	R00191	map00230
3.1.4.17	C00942	C00144	R01234	map00230
3.2.1.21	C05713	C05712	R04949	map00460
3.2.2.1	C00212	C00147	R01245	map00230
3.2.2.1	C00294	C00262	R01770	map00230
3.2.2.1	C00387	C00242	R01677	map00230
3.2.2.1	C01762	C00385	R02143	map00230
3.3.1.1	C00021	C00155	R00192	map00271
3.3.1.1	C00021	C00212	R00192	map00271
3.3.1.1	C05692	C00212	R04936	map00450
3.3.1.1	C05692	C05698	R04936	map00450
3.4.-.-	C05546	C03793	R04313	map00310
3.5.1.1	C00049	C00152	R00485	map00252
3.5.1.1	C00152	C00049	R00485	map00252
3.5.1.1	C00152	C00049	R00485	map00460
3.5.1.5	C00086	C00011	R00131	map00220
3.5.1.5	C00086	C00011	R00131	map00230
3.5.1.5	C00086	C00014	R00131	map00220
3.5.1.5	C00086	C00014	R00131	map00230
3.5.2.3	C00337	C00438	R01993	map00240
3.5.2.3	C00438	C00337	R01993	map00240
3.5.3.1	C00062	C00077	R00551	map00220
3.5.3.1	C00062	C00077	R00551	map00330
3.5.3.11	C00179	C00134	R01157	map00330
3.5.3.19	C00048	C00603	R00469	map00230
3.5.3.19	C00603	C00048	R00469	map00230
3.5.3.4	C00499	C00603	R02422	map00230
3.5.3.4	C00603	C00499	R02422	map00230
3.5.4.10	C00130	C04734	R01127	map00230
3.5.4.10	C04734	C00130	R01127	map00230
3.5.4.12	C00239	C00365	R01663	map00240
3.5.4.3	C00242	C00385	R01676	map00230
3.5.4.4	C00212	C00294	R01560	map00230
3.5.4.4	C00559	C05512	R02556	map00230
3.5.4.4	C05512	C00559	R02556	map00230
3.5.4.5	C00475	C00299	R01878	map00240
3.5.4.5	C00881	C00526	R02485	map00240
3.5.4.6	C00020	C00130	R00181	map00230
3.6.1.11	C01228	C04494	R03409	map00230
3.6.1.11	C04494	C01228	R03409	map00230
3.6.1.13	C00301	C00117	R01054	map00230
3.6.1.17	C01260	C00002	R00184	map00230
3.6.1.17	C01260	C00020	R00184	map00230
3.6.1.17	C01261	C00044	R01232	map00230
3.6.1.17	C01261	C00144	R01232	map00230
3.6.1.17	C04392	C00655	R02805	map00230
3.6.1.17	C04392	C00700	R02805	map00230
3.6.1.17	C06198	C00075	R00969	map00240
3.6.1.17	C06198	C00105	R00969	map00240
3.6.1.23	C00460	C00365	R02100	map00240
3.6.1.42	C00035	C00144	R00328	map00230
3.6.3.1	C00002	C00008	R00086	map00230
4.1.1.1	C00022	C05125	R00014	map00010
4.1.1.1	C05125	C00084	R00755	map00010
4.1.1.17	C00077	C00134	R00670	map00220
4.1.1.17	C00077	C00134	R00670	map00330
4.1.1.21	C03373	C04751	R04209	map00230
4.1.1.21	C04751	C03373	R04209	map00230
4.1.1.23	C00331	C00637	R01974	map00380
4.1.1.23	C01103	C00105	R00965	map00240
4.1.1.48	C01302	C03506	R03508	map00400
4.1.1.48	C03506	C01302	R03508	map00400
4.1.1.50	C00019	C01137	R00178	map00330
4.1.1.65	C02737	C00350	R02055	map00260
4.1.2.-	C01259	C01149	R03284	map00310
4.1.2.-	C03589	C00022	R00750	map00360
4.1.2.-	C03589	C00084	R00750	map00360
4.1.2.-	C05601	C00232	R01645	map00350
4.1.2.-	C06201	C00232	R01647	map00350
4.1.2.13	C00111	C05378	R01070	map00010
4.1.2.13	C00111	C05378	R01070	map00030
4.1.2.13	C00118	C05378	R01070	map00010
4.1.2.13	C00118	C05378	R01070	map00030
4.1.2.13	C05378	C00111	R01070	map00010
4.1.2.13	C05378	C00111	R01070	map00030
4.1.2.13	C05378	C00118	R01070	map00010
4.1.2.13	C05378	C00118	R01070	map00030
4.1.2.5	C00037	C05519	R06171	map00260
4.1.2.5	C05519	C00037	R06171	map00260
4.1.3.21	C00026	C01251	R00271	map00300
4.1.3.27	C00251	C00108	R00985	map00400
4.1.3.27	C00251	C00108	R00986	map00400
4.1.3.5	C00356	C00332	R01978	map00280
4.2.1.10	C00230	C02637	R01627	map00400
4.2.1.10	C00944	C02637	R03084	map00400
4.2.1.10	C02637	C00230	R01627	map00400
4.2.1.10	C02637	C00944	R03084	map00400
4.2.1.11	C00074	C00631	R00658	map00010
4.2.1.11	C00944	C02637	R03084	map00400
4.2.1.11	C02637	C00944	R03084	map00400
4.2.1.19	C04666	C01267	R03457	map00340
4.2.1.20	C00065	C00661	R02722	map00400
4.2.1.20	C00078	C03506	R02722	map00400
4.2.1.20	C00463	C00078	R00674	map00400
4.2.1.20	C00463	C03506	R02340	map00400
4.2.1.20	C00661	C00065	R02722	map00400
4.2.1.20	C03506	C00078	R02722	map00400
4.2.1.20	C03506	C00463	R02340	map00400
4.2.1.3	C00158	C00311	R01324	map00020
4.2.1.3	C00158	C00417	R01325	map00020
4.2.1.3	C00311	C00158	R01324	map00020
4.2.1.3	C00311	C00417	R01900	map00020
4.2.1.3	C00417	C00158	R01325	map00020
4.2.1.3	C00417	C00311	R01900	map00020
4.2.1.33	C02504	C02631	R03968	map00290
4.2.1.33	C02631	C04411	R04001	map00290
4.2.1.33	C04411	C02631	R04001	map00290
4.2.1.36	C01251	C04002	R03444	map00300
4.2.1.36	C04002	C01251	R03444	map00300
4.2.1.36	C04002	C05662	R04371	map00300
4.2.1.36	C05662	C04002	R04371	map00300
4.2.1.51	C00166	C00254	R01373	map00400
4.2.1.51	C00254	C00166	R01373	map00400
4.2.1.51	C00826	C00079	R00691	map00400
4.2.1.70	C00106	C01168	R01055	map00240
4.2.1.70	C01168	C00106	R01055	map00240
4.2.1.9	C04272	C00141	R04441	map00290
4.2.1.9	C06007	C06008	R05070	map00290
4.2.3.1	C01102	C00188	R01466	map00260
4.2.3.4	C04691	C00944	R03083	map00400
4.2.3.5	C01269	C00251	R01714	map00400
4.2.99.10	C00979	C00097	R04859	map00272
4.2.99.10	C01077	C00155	R01287	map00271
4.2.99.10	C01077	C00155	R02026	map00271
4.3.1.19	C00065	C00022	R00220	map00260
4.3.1.19	C00188	C00109	R00996	map00260
4.3.2.1	C00062	C03406	R01086	map00252
4.3.2.1	C00062	C03406	R01086	map00330
4.3.2.1	C03406	C00062	R01086	map00220
4.3.2.1	C03406	C00062	R01086	map00252
4.3.2.1	C03406	C00062	R01086	map00330
4.3.2.2	C00122	C03794	R01083	map00230
4.3.2.2	C00122	C03794	R01083	map00252
4.3.2.2	C03794	C00122	R01083	map00230
4.3.2.2	C03794	C00122	R01083	map00252
4.3.2.2	C04677	C04823	R04559	map00230
4.3.2.2	C04823	C04677	R04559	map00230
4.6.1.1	C00002	C00575	R00089	map00230
4.6.1.1	C00044	C00942	R00434	map00230
5.1.1.1	C00041	C00133	R00401	map00252
5.1.1.1	C00041	C00133	R00401	map00473
5.1.1.1	C00133	C00041	R00401	map00252
5.1.1.1	C00133	C00041	R00401	map00473
5.1.3.1	C00199	C00231	R01529	map00030
5.1.3.1	C00231	C00199	R01529	map00030
5.1.3.3	C000221	C00267	R01602	map00010
5.3.1.1	C00111	C00118	R01015	map00010
5.3.1.1	C00118	C00111	R01015	map00010
5.3.1.16	C04896	C04916	R04640	map00340
5.3.1.24	C01302	C04302	R03509	map00400
5.3.1.24	C04302	C01302	R03509	map00400
5.3.1.6	C00117	C00199	R01056	map00030
5.3.1.6	C00199	C00117	R01056	map00030
5.3.1.9	C00668	C05345	R02739	map00010
5.3.1.9	C00668	C05345	R02739	map00030
5.3.1.9	C00668	C05345	R02740	map00010
5.3.1.9	C00668	C05345	R02740	map00030
5.3.1.9	C01172	C05345	R03321	map00010
5.3.1.9	C05345	C00668	R02739	map00030
5.3.1.9	C05345	C00668	R02740	map00010
5.3.1.9	C05345	C00668	R02740	map00030
5.3.1.9	C05345	C01172	R03321	map00010
5.4.2.1	C00197	C00631	R01518	map00010
5.4.2.1	C00236	C01159	R01662	map00010
5.4.2.1	C01159	C00236	R01662	map00010
5.4.99.5	C00251	C00254	R01715	map00400
5.4.99.5	C00254	C00251	R01715	map00400
6.1.1.1	C00082	C02839	R02918	map00400
6.1.1.10	C00073	C02430	R03659	map00271
6.1.1.10	C01647	C05336	R04773	map00450
6.1.1.10	C05335	C05336	R04773	map00450
6.1.1.11	C00065	C02553	R03662	map00260
6.1.1.12	C00049	C02984	R05577	map00252
6.1.1.12	C00049	C06113	R03647	map00252
6.1.1.14	C00037	C02412	R03654	map00260
6.1.1.15	C00148	C02702	R03661	map00330
6.1.1.16	C00097	C03125	R03650	map00272
6.1.1.17	C00025	C02987	R05578	map00251
6.1.1.17	C00025	C06112	R03651	map00251
6.1.1.18	C00064	C02282	R03652	map00251
6.1.1.19	C00062	C02163	R03646	map00330
6.1.1.19	C02163	C00062	R03646	map00330
6.1.1.2	C00078	C03512	R03664)	map00380
6.1.1.20	C00079	C03511	R03660	map00400
6.1.1.21	C00135	C02988	R03655	map00340
6.1.1.22	C00152	C03402	R03648	map00252
6.1.1.3	C00188	C02992	R03663	map00260
6.1.1.4	C00123	C02047	R03657	map00290
6.1.1.5	C00407	C03127	R03656	map00290
6.1.1.6	C00047	C01931	R03658	map00300
6.1.1.7	C00041	C00886	R03038	map00252
6.1.1.7	C00886	C00041	R03038	map00252
6.1.1.9	C00183	C02554	R03665	map00290
6.2.1.4	C00042	C00091	R00432	map00020
6.2.1.4	C00042	C00091	R00727	map00020
6.2.1.4	C00091	C00042	R00432	map00020
6.2.1.4	C00091	C00042	R00727	map00020
6.3.1.2	C00025	C00064	R00253	map00251
6.3.1.2	C00064	C00025	R00253	map00251
6.3.2.-	C05635	C05832	R04906	map00380
6.3.2.1	C00522	C00864	R02473	map00410
6.3.2.2	C00097	C00669	R00894	map00251
6.3.2.2	C00097	C00669	R00894	map00480
6.3.2.3	C00669	C00051	R00497	map00251
6.3.2.3	C00669	C00051	R00497	map00480
6.3.2.6	C00049	C04823	R04591	map00230
6.3.2.6	C04751	C04823	R04591	map00230
6.3.2.6	C04823	C00049	R04591	map00230
6.3.2.6	C04823	C04751	R04591	map00230
6.3.3.1	C04640	C03373	R04208	map00230
6.3.4.13	C03090	C03838	R04144	map00230
6.3.4.2	C00075	C00063	R00571	map00240
6.3.4.4	C00049	C03794	R01135	map00230
6.3.4.4	C00049	C03794	R01135	map00252
6.3.4.4	C00130	C03794	R01135	map00230
6.3.4.4	C00130	C03794	R01135	map00252
6.3.4.4	C03794	C00049	R01135	map00252
6.3.4.4	C03794	C00130	R01135	map00252
6.3.4.5	C00327	C03406	R01954	map00220
6.3.4.5	C00327	C03406	R01954	map00252
6.3.4.5	C00327	C03406	R01954	map00330
6.3.4.5	C03406	C00327	R01954	map00252
6.3.4.5	C03406	C00327	R01954	map00330
6.3.5.1	C00857	C00003	R00257	map00251
6.3.5.2	C00655	C00144	R01230	map00230
6.3.5.2	C00655	C00144	R01231	map00230
6.3.5.2	C00655	C00144	R01231	map00251
6.3.5.3	C04376	C04640	R04463	map00230
6.3.5.4	C00049	C00152	R00578	map00252
6.3.5.4	C00152	C00049	R00578	map00252
6.3.5.5	C00064	C00169	R00575	map00240
6.3.5.5	C00064	C00169	R00575	map00251
6.4.1.1	C00022	C00036	R00344	map00020
6.4.1.1	C00022	C00036	R00344	map00252
6.4.1.1	C00036	C00022	R00344	map00020
6.4.1.1	C00036	C00022	R00344	map00252

## Sheet: C. albicans
Enzyme	Educt	Produc	Reaction	Pathway
1.1.1.-	C00546	C05235	R02528	map00260
1.1.1.-	C03087	C05548	R04142	map00310
1.1.1.-	C05548	C03087	R04142	map00310
1.1.1.1	C00084	C00469	R00754	map00010
1.1.1.1	C00469	C00084	R00754	map00010
1.1.1.1	C05576	C05577	R04880	map00350
1.1.1.1	C05577	C05576	R04880	map00350
1.1.1.2	C00084	C00469	R00746	map00010
1.1.1.2	C00469	C00084	R00746	map00010
1.1.1.205	C00130	C00655	R01130	map00230
1.1.1.23	C00860	C01929	R03012	map00340
1.1.1.23	C01929	C00135	R01163	map00340
1.1.1.25	C00493	C02637	R02413	map00400
1.1.1.25	C02637	C00493	R02413	map00400
1.1.1.3	C00263	C00441	R01773	map00260
1.1.1.3	C00263	C00441	R01773	map00300
1.1.1.3	C00441	C00263	R01773	map00260
1.1.1.3	C00441	C00263	R01773	map00300
1.1.1.31	C06001	C06002	R05066	map00280
1.1.1.31	C06002	C06001	R05066	map00280
1.1.1.37	C00036	C00149	R00342	map00020
1.1.1.37	C00149	C00036	R00342	map00020
1.1.1.41	C00026	C00311	R00709	map00020
1.1.1.41	C00311	C00026	R00709	map00020
1.1.1.42	C00026	C05379	R00268	map00020
1.1.1.42	C00311	C00026	R00267	map00480
1.1.1.42	C00311	C05379	R01899	map00020
1.1.1.42	C05379	C00026	R00268	map00020
1.1.1.42	C05379	C00311	R01899	map00020
1.1.1.44	C00345	C00199	R01528	map00030
1.1.1.47	C00198	C00031	R01521	map00030
1.1.1.47	C00198	C00221	R01520	map00030
1.1.1.47	C00221	C00198	R01520	map00030
1.1.1.47	C00221	C00198	R01521	map00030
1.1.1.49	C00087	C00087	R00779	map00480
1.1.1.49	C00668	C01236	R02736	map00030
1.1.1.49	C00668	C01236	R02736	map00480
1.1.1.81	C00168	C00258	R01388	map00260
1.1.1.81	C00168	C00258	R01392	map00260
1.1.1.81	C00258	C00168	R01388	map00260
1.1.1.81	C00258	C00168	R01392	map00260
1.1.1.85	C04236	C04411	R04426	map00290
1.1.1.85	C04411	C04236	R04426	map00290
1.1.1.86	C00900	C04181	R05071	map00290
1.1.1.86	C04181	C00900	R05071	map00290
1.1.1.86	C04181	C04272	R04440	map00290
1.1.1.86	C04272	C04181	R04440	map00290
1.1.1.86	C06005	C06006	R05069	map00290
1.1.1.86	C06005	C06007	R05068	map00290
1.1.1.86	C06006	C06005	R05069	map00290
1.1.1.86	C06007	C06005	R05068	map00290
1.1.1.87	C00322	C05533	R01936	map00300
1.1.1.87	C05533	C00322	R01936	map00300
1.1.1.87	C05533	C05662	R04862	map00300
1.1.1.87	C05662	C05533	R04862	map00300
1.1.1.95	C00197	C03232	R01513	map00260
1.1.1.95	C03232	C00197	R01513	map00260
1.11.1.12	C01025	C01356	R03167	map00480
1.11.1.12	C01356	C01025	R03167	map00480
1.11.1.6	C00632	C05640	R02670	map00380
1.11.1.9	C00051	C00127	R00274	map00480
1.11.1.9	C00127	C00051	R00274	map00480
1.13.11.20	C00097	C00606	R00893	map00272
1.13.11.20	C00097	C00606	R00893	map00430
1.13.11.27	C00166	C05852	R01372	map00360
1.13.11.27	C01179	C00544	R02521	map00350
1.13.11.42	C00078	C02406	R00678	map00380
1.13.11.42	C00643	C05648	R02702	map00380
1.13.11.42	C00780	C05647	R02909	map00380
1.13.11.42	C01598	C05642	R03628	map00380
1.13.11.6	C00632	C04409	R02665	map00380
1.14.-.-	C05836	C05837	R04997	map00380
1.14.13.-	C00483	C03758	R02383	map00350
1.14.13.-	C02043	C05657	R03811	map00380
1.14.13.-	C03680	C05565	R00069	map00340
1.14.13.-	C05602	C00650	R04306	map00350
1.14.13.-	C05852	C06207	R05001	map00360
1.14.13.-	C11457	C04044	R06786	map00360
1.14.13.-	C12621	C12623	R06787	map00360
1.14.13.39	C00062	C00327	R00557	map00330
1.14.13.39	C00062	C05933	R00558	map00330
1.14.13.39	C05933	C00327	R00111	map00330
1.14.13.9	C00328	C03227	R01960	map00380
1.14.14.1	C01598	C05643	R03629	map00380
1.17.4.1	C00008	C00206	R02017	map00230
1.17.4.1	C00015	C01346	R02018	map00240
1.17.4.1	C00035	C00361	R02019	map00230
1.17.4.1	C00112	C00705	R02024	map00240
1.2.1.11	C03082	C00441	R02291	map00260
1.2.1.11	C03082	C00441	R02291	map00300
1.2.1.12	C00118	C00236	R01061	map00010
1.2.1.12	C00118	C00236	R01063	map00010
1.2.1.12	C00236	C00118	R01061	map00010
1.2.1.12	C00236	C00118	R01063	map00010
1.2.1.12	C03341	C03943	R04201	map00472
1.2.1.12	C03943	C03341	R04201	map00472
1.2.1.16	C00042	C00232	R00713	map00251
1.2.1.16	C00042	C00232	R00714	map00251
1.2.1.16	C00232	C00042	R00713	map00251
1.2.1.16	C00232	C00042	R00714	map00251
1.2.1.16	C00232	C00042	R00714	map00350
1.2.1.19	C00555	C00334	R02549	map00410
1.2.1.27	C00222	C00024	R00705	map00252
1.2.1.27	C00222	C00024	R00705	map00410
1.2.1.27	C06002	C00100	R00935	map00280
1.2.1.3	C00033	C00084	R00710	map00010
1.2.1.3	C00033	C00084	R00711	map00010
1.2.1.3	C00084	C00033	R00710	map00010
1.2.1.3	C00084	C00033	R00711	map00010
1.2.1.3	C00555	C00334	R01986	map00330
1.2.1.3	C00555	C00334	R02549	map00410
1.2.1.3	C00637	C00954	R02678	map00380
1.2.1.3	C01149	C01181	R03283	map00310
1.2.1.3	C05130	C02835	R04065	map00340
1.2.1.3	C05634	C05635	R04903	map00380
1.2.1.3	C05665	C00099	R00904	map00410
1.2.1.3	C05936	C02946	R05050	map00330
1.2.1.3	C06002	C02170	R03869	map00280
1.2.1.31	C00956	C05560	R03098	map00300
1.2.1.31	C04076	C00956	R03102	map00310
1.2.1.31	C04076	C00956	R03103	map00310
1.2.1.31	C05535	C04076	R04390	map00300
1.2.1.31	C05560	C05535	R04863	map00300
1.2.1.38	C01250	C04133	R03443	map00220
1.2.1.38	C04133	C01250	R03443	map00220
1.2.1.39	C00601	C07086	R02536	map00360
1.2.1.41	C01165	C03287	R03313	map00220
1.2.1.41	C03287	C01165	R03313	map00220
1.2.1.5	C05580	C05577	R04882	map00350
1.2.1.5	C05580	C05577	R04883	map00350
1.2.1.5	C00033	C00084	R00710	map00010
1.2.1.5	C00033	C00084	R00711	map00010
1.2.1.5	C00084	C00033	R00710	map00010
1.2.1.5	C00084	C00033	R00711	map00010
1.2.1.5	C00601	C07086	R02536	map00360
1.2.1.5	C00601	C07086	R02537	map00360
1.2.1.5	C00642	C03765	R02695	map00350
1.2.1.5	C00642	C03765	R02697	map00350
1.2.1.5	C01161	C04043	R03300	map00350
1.2.1.5	C01161	C04043	R03302	map00350
1.2.1.5	C03765	C00642	R02695	map00350
1.2.1.5	C03765	C00642	R02697	map00350
1.2.1.5	C04043	C01161	R03300	map00350
1.2.1.5	C04043	C01161	R03302	map00350
1.2.1.5	C05577	C05580	R04882	map00350
1.2.1.5	C05577	C05580	R04883	map00350
1.2.1.5	C05581	C05582	R04888	map00350
1.2.1.5	C05581	C05582	R04889	map00350
1.2.1.5	C05583	C05584	R04891	map00350
1.2.1.5	C05583	C05584	R04892	map00350
1.2.1.5	C05827	C05828	R04996	map00340
1.2.1.5	C07086	C00601	R02536	map00360
1.2.1.5	C07086	C00601	R02537	map00360
1.2.1.8	C00576	C00719	R02565	map00260
1.2.4.1	C00022	C00024	R00210	map00010
1.2.4.1	C00022	C05125	R00014	map00010
1.2.4.1	C05125	C01136	R03270	map00010
1.2.4.2	C00026	C05381	R00621	map00020
1.2.4.2	C00322	C00527	R01933	map00380
1.2.4.2	C00322	C06157	R01940	map00310
1.2.4.2	C05381	C01169	R03316	map00020
1.3.1.13	C00254	C01179	R01730	map00400
1.3.1.13	C01179	C00254	R01730	map00400
1.3.5.1	C00042	C00122	R02164	map00020
1.3.5.1	C00122	C00042	R02164	map00020
1.3.99.1	C00042	C00122	R00412	map00020
1.3.99.1	C00122	C00042	R00412	map00020
1.3.99.2	C00630	C03460	R02660	map00280
1.3.99.2	C01033	C03345	R03170	map00280
1.4.1.13	C00026	C00025	R00114	map00251
1.4.1.13	C00064	C00025	R00114	map00251
1.4.1.2	C00025	C00026	R00243	map00251
1.4.1.2	C00026	C00025	R00243	map00251
1.4.1.4	C00025	C00026	R00243	map00251
1.4.1.4	C00026	C00025	R00243	map00251
1.4.3.1	C00402	C00036	R00359	map00252
1.4.3.6	C00134	C00555	R01151	map00330
1.4.3.6	C00388	C05130	R02150	map00340
1.4.3.6	C00398	C00637	R02173	map00380
1.4.3.6	C00483	C03765	R02382	map00350
1.4.3.6	C00986	C05665	R03139	map00410
1.4.3.6	C01888	C00546	R02529	map00260
1.4.3.6	C03758	C04043	R04300	map00350
1.4.3.6	C05332	C00601	R02612	map00360
1.4.3.6	C05332	C00601	R02613	map00360
1.4.4.2	C00037	C01242	R03425	map00260
1.4.4.2	C02051	C01242	R03425	map00260
1.4.99.1	C02265	C00166	R01374	map00360
1.5.1.10	C00449	C04076	R02313	map00310
1.5.1.10	C00449	C04076	R02315	map00300
1.5.1.10	C00449	C04076	R02315	map00310
1.5.1.10	C04076	C00449	R02313	map00310
1.5.1.10	C04076	C00449	R02315	map00300
1.5.1.10	C04076	C00449	R02315	map00310
1.5.1.12	C00025	C01165	R00245	map00330
1.5.1.12	C00025	C03912	R00707	map00251
1.5.1.12	C00025	C03912	R00708	map00251
1.5.1.12	C01157	C04281	R03294	map00330
1.5.1.12	C01165	C00025	R00245	map00330
1.5.1.12	C03912	C00005	R00708	map00330
1.5.1.12	C03912	C00025	R00707	map00251
1.5.1.12	C03912	C00025	R00708	map00330
1.5.1.12	C04281	C05947	R04444	map00330
1.5.1.12	C04281	C05947	R04445	map00330
1.5.1.12	C05938	C05947	R05051	map00330
1.5.1.12	C05947	C05938	R05051	map00330
1.5.1.2	C00148	C03912	R01248	map00220
1.5.1.2	C00148	C03912	R01248	map00330
1.5.1.2	C00148	C03912	R01251	map00220
1.5.1.2	C00148	C03912	R01251	map00330
1.5.1.2	C01157	C04281	R03291	map00330
1.5.1.2	C01157	C04281	R03293	map00330
1.5.1.2	C03912	C00148	R01248	map00220
1.5.1.2	C03912	C00148	R01248	map00330
1.5.1.2	C03912	C00148	R01251	map00220
1.5.1.2	C03912	C00148	R01251	map00330
1.5.1.2	C04281	C01157	R03291	map00330
1.5.1.2	C04281	C01157	R03293	map00330
1.5.1.7	C00047	C00449	R00715	map00300
1.5.1.7	C00449	C00047	R00715	map00300
1.5.99.8	C00148	C03912	R01253	map00330
1.5.99.8	C01157	C04281	R03295	map00330
1.5.99.8	C05938	C05947	R05051	map00330
1.5.99.8	C05947	C05938	R05051	map00330
1.7.1.7	C00144	C00130	R01134	map00230
1.7.3.3	C00366	C11821	R02106	map00230
1.8.1.2	C05684	C01528	R03596	map00450
1.8.1.4	C00022	C00024	R00210	map00010
1.8.1.4	C00248	C00579	R01698	map00010
1.8.1.4	C00248	C00579	R01698	map00020
1.8.1.4	C00579	C00248	R01698	map00010
1.8.1.4	C00579	C00248	R01698	map00020
1.8.1.4	C02972	C02051	R03815	map00260
1.8.1.7	C00051	C00127	R00094	map00251
1.8.1.7	C00051	C00127	R00115	map00251
1.8.1.7	C00127	C00051	R00094	map00251
1.8.1.9	C00343	C00342	R02016	map00240
1.8.7.1	C05684	C01528	R03600	map00450
2.1.1.-	C00135	C01152	R01159	map00340
2.1.1.-	C00632	C05831	R02671	map00380
2.1.1.-	C00780	C05659	R02912	map00380
2.1.1.-	C02442	C06199	R03943	map00350
2.1.1.-	C02470	C05830	R03955	map00380
2.1.1.-	C03167	C06452	R05201	map00440
2.1.1.-	C05691	C05692	R04939	map00450
2.1.1.-	C05693	C05694	R04939	map00450
2.1.1.-	C06453	C05776	R05201	map00440
2.1.1.10	C00155	C00073	R00650	map00271
2.1.1.14	C00155	C00073	R04405	map00271
2.1.1.14	C04489	C04144	R04405	map00271
2.1.1.17	C00350	C01241	R02056	map00260
2.1.1.2	C00581	C00300	R01883	map00220
2.1.1.2	C00581	C00300	R01883	map00260
2.1.1.2	C00581	C00300	R01883	map00330
2.1.1.43	C02188	C05544	R03875	map00310
2.1.1.43	C05544	C05545	R04866	map00310
2.1.1.43	C05545	C05546	R04867	map00310
2.1.1.45	C00365	C00364	R02101	map00240
2.1.1.6	C05580	C05584	R04887	map00350
2.1.1.6	C00547	C05589	R02534	map00350
2.1.1.6	C00788	C05588	R02920	map00350
2.1.1.6	C01161	C05582	R03304	map00350
2.1.1.6	C03758	C05587	R04301	map00350
2.1.1.6	C05576	C05594	R04881	map00350
2.1.1.71	C01241	C04308	R03424	map00260
2.1.1.71	C04308	C00157	R01320	map00260
2.1.2.1	C00037	C00065	R00945	map00260
2.1.2.1	C00037	C00065	R00945	map00460
2.1.2.1	C00065	C00037	R00945	map00260
2.1.2.1	C00065	C00037	R00945	map00460
2.1.2.1	C00101	C00143	R00945	map00260
2.1.2.1	C00101	C00143	R00945	map00460
2.1.2.1	C00143	C00101	R00945	map00260
2.1.2.1	C00143	C00101	R00945	map00460
2.1.2.1	C01259	C01149	R03284	map00310
2.1.2.10	C00037	C01242	R03425	map00260
2.1.2.10	C00101	C00143	R04125	map00260
2.1.2.10	C01242	C00014	R04125	map00260
2.1.2.10	C01242	C00143	R04125	map00260
2.1.2.10	C01242	C02972	R04125	map00260
2.1.2.10	C02051	C01242	R03425	map00260
2.1.2.2	C03838	C04376	R04325	map00230
2.1.2.3	C04677	C04734	R04560	map00230
2.1.2.9	C02430	C03294	R03940	map00271
2.1.3.2	C00049	C00438	R01397	map00240
2.1.3.2	C00049	C00438	R01397	map00252
2.1.3.2	C00169	C00438	R01397	map00240
2.1.3.2	C00169	C00438	R01397	map00252
2.1.3.3	C00077	C00327	R01398	map00220
2.1.3.3	C00077	C00327	R01398	map00330
2.1.3.3	C00169	C00327	R01398	map00220
2.1.3.3	C00169	C00327	R01398	map00330
2.1.3.3	C00327	C00077	R01398	map00330
2.1.3.3	C00327	C00169	R01398	map00330
2.2.1.1	C00117	C00118	R01641	map00030
2.2.1.1	C00117	C00281	R01641	map00030
2.2.1.1	C00118	C00117	R01641	map00030
2.2.1.1	C00118	C00231	R01641	map00030
2.2.1.1	C00118	C00231	R01830	map00030
2.2.1.1	C00118	C00279	R01830	map00030
2.2.1.1	C00231	C00118	R01641	map00030
2.2.1.1	C00231	C00118	R01830	map00030
2.2.1.1	C00231	C00281	R01641	map00030
2.2.1.1	C00231	C05345	R01830	map00030
2.2.1.1	C00279	C00118	R01830	map00030
2.2.1.1	C00279	C05345	R01830	map00030
2.2.1.1	C00281	C00117	R01641	map00030
2.2.1.1	C00281	C00231	R01641	map00030
2.2.1.1	C05345	C00231	R01830	map00030
2.2.1.2	C00118	C00279	R01827	map00030
2.2.1.2	C00118	C05345	R01827	map00030
2.2.1.2	C00279	C00118	R01827	map00030
2.2.1.2	C00279	C05382	R01827	map00030
2.2.1.2	C05345	C00118	R01827	map00030
2.2.1.2	C05345	C05382	R01827	map00030
2.2.1.2	C05382	C00279	R01827	map00030
2.2.1.2	C05382	C05345	R01827	map00030
2.2.1.6	C00022	C00900	R04672	map00290
2.2.1.6	C00022	C05125	R00014	map00010
2.2.1.6	C00109	C06006	R04673	map00290
2.2.1.6	C05125	C00900	R04672	map00290
2.2.1.6	C05125	C06006	R04673	map00290
2.3.1.-	C00047	C02727	R00454	map00310
2.3.1.-	C00141	C04424	R01701	map00280
2.3.1.-	C00388	C05135	R02152	map00340
2.3.1.-	C00582	C05598	R05841	map00360
2.3.1.-	C02727	C00047	R00454	map00310
2.3.1.-	C03283	C06442	R06978	map00260
2.3.1.-	C04424	C00630	R02662	map00280
2.3.1.-	C05118	C01033	R03174	map00280
2.3.1.-	C05119	C02939	R04097	map00280
2.3.1.-	C05338	C05596	R04777	map00350
2.3.1.1	C00025	C00624	R00259	map00220
2.3.1.12	C00022	C00024	R00210	map00010
2.3.1.12	C00024	C01136	R02569	map00010
2.3.1.12	C01136	C00024	R02569	map00010
2.3.1.16	C00024	C00332	R00238	map00280
2.3.1.16	C03344	C00024	R00927	map00280
2.3.1.16	C03344	C00100	R00927	map00280
2.3.1.31	C00263	C01077	R01776	map00271
2.3.1.31	C01077	C00263	R01776	map00271
2.3.1.35	C00025	C00624	R02282	map00220
2.3.1.35	C00077	C00437	R02282	map00220
2.3.1.35	C00437	C00077	R02282	map00220
2.3.1.35	C00624	C00025	R02282	map00220
2.3.1.37	C00024	C03508	R00371	map00260
2.3.1.37	C00037	C03508	R00371	map00260
2.3.1.37	C00037	C05520	R00831	map00260
2.3.1.37	C00091	C05520	R00831	map00260
2.3.1.37	C03508	C00024	R00371	map00260
2.3.1.37	C03508	C00037	R00371	map00260
2.3.1.37	C05520	C00430	R02270	map00260
2.3.1.4	C00352	C00357	R02058	map00251
2.3.1.4	C00357	C00352	R02058	map00251
2.3.1.61	C00091	C01169	R02570	map00020
2.3.1.61	C00527	C06157	R02571	map00310
2.3.1.61	C01169	C00091	R02570	map00020
2.3.1.61	C06157	C00527	R02571	map00310
2.3.1.7	C00487	C02571	R02396	map00252
2.3.1.7	C02571	C00487	R02396	map00252
2.3.1.87	C00780	C00978	R02911	map00380
2.3.1.9	C00024	C00332	R00238	map00280
2.3.2.2	C00051	C01419	R00494	map00480
2.3.2.2	C00051	C01419	R01262	map00480
2.3.2.2	C00245	C05844	R01687	map00430
2.3.2.2	C02320	C05729	R03916	map00480
2.3.2.2	C02512	C05711	R03970	map00460
2.3.2.2	C02512	C06114	R03971	map00460
2.3.2.2	C05689	C05695	R04935	map00450
2.3.3.1	C00024	C00158	R00351	map00020
2.3.3.1	C00036	C00158	R00351	map00020
2.3.3.10	C00356	C00332	R01978	map00280
2.3.3.13	C00141	C02504	R01213	map00290
2.3.3.14	C00026	C01251	R00271	map00300
2.4.2.-	C04916	C04677	R04558	map00340
2.4.2.1	C00147	C00212	R01561	map00230
2.4.2.1	C00147	C00559	R02557	map00230
2.4.2.1	C00212	C00147	R01561	map00230
2.4.2.1	C00242	C00330	R01969	map00230
2.4.2.1	C00262	C00294	R01863	map00230
2.4.2.1	C00294	C00262	R01863	map00230
2.4.2.1	C00330	C00242	R01969	map00230
2.4.2.1	C00330	C00672	R01969	map00230
2.4.2.1	C00385	C01762	R02297	map00230
2.4.2.1	C00387	C00442	R02147	map00230
2.4.2.1	C00442	C00387	R02147	map00230
2.4.2.1	C00526	C00106	R02483	map00240
2.4.2.1	C00526	C00672	R02483	map00240
2.4.2.1	C00559	C00147	R02557	map00230
2.4.2.1	C00559	C00672	R02557	map00230
2.4.2.1	C00672	C00330	R01969	map00230
2.4.2.1	C00672	C00559	R02557	map00230
2.4.2.1	C01762	C00385	R02297	map00230
2.4.2.1	C05512	C00262	R02748	map00230
2.4.2.1	C05512	C00672	R02748	map00230
2.4.2.10	C00295	C01103	R01870	map00240
2.4.2.14	C00119	C03090	R01072	map00230
2.4.2.14	C00119	C03090	R01072	map00251
2.4.2.17	C00119	C02739	R01071	map00340
2.4.2.17	C02739	C00119	R01071	map00340
2.4.2.18	C00108	C04302	R01073	map00400
2.4.2.18	C04302	C00108	R01073	map00400
2.4.2.7	C00119	C00020	R00190	map00230
2.4.2.7	C00144	C00242	R01229	map00230
2.4.2.7	C00147	C00020	R00190	map00230
2.4.2.7	C00242	C00144	R01229	map00230
2.4.2.7	C04051	C04677	R04378	map00230
2.4.2.7	C04677	C04051	R04378	map00230
2.4.2.9	C00105	C00106	R00966	map00240
2.4.2.9	C00106	C00105	R00966	map00240
2.5.1.16	C00134	C00315	R01920	map00220
2.5.1.16	C00134	C00315	R01920	map00330
2.5.1.16	C00170	C01137	R02869	map00410
2.5.1.16	C00315	C00750	R02869	map00220
2.5.1.16	C00315	C00750	R02869	map00330
2.5.1.16	C00750	C00315	R02869	map00410
2.5.1.16	C01137	C00170	R01920	map00220
2.5.1.16	C01137	C00170	R01920	map00330
2.5.1.16	C01137	C00170	R02869	map00220
2.5.1.16	C01137	C00170	R02869	map00330
2.5.1.18	C01322	C02320	R03522	map00480
2.5.1.19	C01269	C03175	R03460	map00400
2.5.1.19	C03175	C01269	R03460	map00400
2.5.1.47	C00979	C00097	R00897	map00272
2.5.1.47	C00979	C00097	R04859	map00272
2.5.1.47	C00979	C05824	R03132	map00272
2.5.1.47	C01528	C05688	R03601	map00450
2.5.1.48	C00097	C02291	R03260	map00271
2.5.1.48	C00109	C01118	R00999	map00271
2.5.1.48	C00155	C01118	R01288	map00271
2.5.1.48	C00979	C05824	R03132	map00272
2.5.1.48	C01077	C00155	R01287	map00271
2.5.1.48	C01077	C00155	R02026	map00271
2.5.1.48	C01118	C00109	R00999	map00271
2.5.1.48	C01118	C00155	R01288	map00271
2.5.1.48	C01118	C02291	R03260	map00271
2.5.1.48	C05688	C05699	R04944	map00450
2.5.1.48	C05688	C05699	R04945	map00450
2.5.1.48	C05688	C05699	R04946	map00450
2.5.1.48	C05700	C05699	R04945	map00450
2.5.1.48	C05701	C05699	R04946	map00450
2.5.1.48	C05702	C05699	R04944	map00450
2.5.1.49	C00979	C00097	R04859	map00272
2.5.1.49	C01077	C00155	R01287	map00271
2.5.1.49	C01077	C00155	R02026	map00271
2.5.1.49	C02291	C00097	R03217	map00271
2.5.1.49	C02291	C01077	R03217	map00271
2.5.1.54	C00074	C04691	R01826	map00400
2.5.1.54	C00279	C04691	R01826	map00400
2.5.1.6	C00073	C00019	R00177	map00271
2.5.1.6	C05335	C05691	R04771	map00450
2.6.1.-	C02798	C05672	R04051	map00440
2.6.1.-	C03415	C05932	R04217	map00330
2.6.1.-	C05539	C04390	R04467	map00300
2.6.1.-	C05672	C02798	R04051	map00440
2.6.1.-	C05932	C03415	R04217	map00330
2.6.1.-	C12988	C12989	R06844	map00300
2.6.1.1	C00036	C00049	R00355	map00251
2.6.1.1	C00036	C00049	R00355	map00252
2.6.1.1	C00049	C00036	R00355	map00251
2.6.1.1	C00049	C00036	R00355	map00252
2.6.1.1	C00079	C00166	R00694	map00360
2.6.1.1	C00079	C00166	R00694	map00400
2.6.1.1	C00082	C01179	R00734	map00350
2.6.1.1	C00082	C01179	R00734	map00400
2.6.1.1	C00166	C00079	R00694	map00360
2.6.1.1	C00166	C00079	R00694	map00400
2.6.1.1	C00506	C05528	R02433	map00272
2.6.1.1	C00606	C05527	R02619	map00272
2.6.1.1	C00957	C00097	R00896	map00272
2.6.1.1	C01179	C00082	R00734	map00350
2.6.1.1	C01179	C00082	R00734	map00400
2.6.1.1	C05528	C00506	R02433	map00272
2.6.1.1	C05947	C05946	R05052	map00330
2.6.1.11	C00437	C01250	R02283	map00220
2.6.1.11	C01250	C00437	R02283	map00220
2.6.1.13	C00077	C01165	R00667	map00220
2.6.1.13	C00077	C01165	R00667	map00330
2.6.1.13	C01165	C00077	R00667	map00220
2.6.1.13	C01165	C00077	R00667	map00330
2.6.1.13	C03415	C05932	R04217	map00330
2.6.1.13	C05932	C03415	R04217	map00330
2.6.1.16	C00085	C00352	R00768	map00251
2.6.1.19	C00099	C00222	R00908	map00252
2.6.1.19	C00099	C00222	R00908	map00410
2.6.1.19	C00222	C00099	R00908	map00252
2.6.1.19	C00222	C00099	R00908	map00410
2.6.1.19	C00232	C00334	R01648	map00251
2.6.1.19	C00334	C00232	R01648	map00251
2.6.1.2	C00022	C00041	R00258	map00251
2.6.1.2	C00022	C00041	R00258	map00252
2.6.1.2	C00041	C00022	R00258	map00251
2.6.1.2	C00041	C00022	R00258	map00252
2.6.1.42	C00123	C00233	R01090	map00280
2.6.1.42	C00123	C00233	R01090	map00290
2.6.1.42	C00141	C00183	R01214	map00290
2.6.1.42	C00183	C00141	R01214	map00280
2.6.1.42	C00233	C00123	R01090	map00290
2.6.1.42	C00407	C03465	R02198	map00280
2.6.1.42	C06008	C00407	R02199	map00290
2.6.1.44	C00037	C00048	R00369	map00260
2.6.1.44	C00048	C00037	R00369	map00252
2.6.1.44	C00048	C00037	R00369	map00260
2.6.1.45	C00037	C00048	R00588	map00260
2.6.1.45	C00048	C00037	R00588	map00260
2.6.1.45	C00065	C00168	R00588	map00260
2.6.1.45	C00168	C00065	R00588	map00260
2.6.1.52	C01005	C03232	R04173	map00260
2.6.1.52	C03232	C01005	R04173	map00260
2.6.1.7	C00328	C01252	R01956	map00380
2.6.1.7	C03227	C05645	R04171	map00380
2.6.1.9	C00079	C00166	R00694	map00360
2.6.1.9	C00079	C00166	R00694	map00400
2.6.1.9	C00082	C01179	R00734	map00350
2.6.1.9	C00082	C01179	R00734	map00400
2.6.1.9	C00166	C00079	R00694	map00360
2.6.1.9	C00166	C00079	R00694	map00400
2.6.1.9	C01100	C01267	R03243	map00340
2.6.1.9	C01179	C00082	R00734	map00350
2.6.1.9	C01179	C00082	R00734	map00400
2.6.1.9	C01267	C01100	R03243	map00340
2.7.1.1	C000221	C01172	R01600	map00010
2.7.1.1	C00267	C00668	R01786	map00010
2.7.1.11	C05345	C05378	R04779	map00010
2.7.1.11	C05345	C05378	R04779	map00030
2.7.1.12	C00257	C00345	R01737	map00030
2.7.1.15	C00117	C00121	R01051	map00030
2.7.1.15	C00121	C00117	R01051	map00030
2.7.1.15	C00673	C01801	R02750	map00030
2.7.1.15	C01801	C00673	R02750	map00030
2.7.1.2	C000221	C01172	R01600	map00010
2.7.1.2	C00267	C00668	R01786	map00010
2.7.1.20	C00212	C00020	R00185	map00230
2.7.1.25	C00224	C00053	R00509	map00230
2.7.1.25	C05686	C05696	R04928	map00450
2.7.1.32	C00588	C00114	R01021	map00260
2.7.1.39	C00263	C01102	R01771	map00260
2.7.1.40	C00022	C00074	R01138	map00230
2.7.1.40	C00035	C00044	R00430	map00230
2.7.1.40	C00044	C00035	R00430	map00230
2.7.1.40	C00074	C00022	R00200	map00010
2.7.1.40	C00074	C00022	R01858	map00230
2.7.1.48	C00299	C00105	R00964	map00240
2.7.1.48	C00299	C00105	R00967	map00240
2.7.1.48	C00299	C00105	R00968	map00240
2.7.1.48	C00299	C00105	R00970	map00240
2.7.1.48	C00299	C00105	R01549	map00240
2.7.1.48	C00299	C00105	R02097	map00240
2.7.1.48	C00299	C00105	R02327	map00240
2.7.1.48	C00299	C00105	R02332	map00240
2.7.1.48	C00475	C00055	R00513	map00240
2.7.1.48	C00475	C00055	R00962	map00240
2.7.1.48	C00475	C00055	R01548	map00240
2.7.1.48	C00475	C00055	R02091	map00240
2.7.1.48	C00475	C00055	R02096	map00240
2.7.1.48	C00475	C00055	R02371	map00240
2.7.1.48	C00475	C00055	R02372	map00240
2.7.1.71	C00493	C03175	R02412	map00400
2.7.2.11	C00025	C03287	R00239	map00380
2.7.2.3	C00236	C00197	R01512	map00010
2.7.2.4	C00049	C03082	R00480	map00260
2.7.2.4	C00049	C03082	R00480	map00300
2.7.2.8	C00624	C04133	R02649	map00220
2.7.4.3	C00020	C00008	R00127	map00230
2.7.4.3	C00360	C00206	R01547	map00230
2.7.4.6	C00002	C00008	R00124	map00230
2.7.4.6	C00002	C00008	R00156	map00240
2.7.4.6	C00002	C00008	R00330	map00230
2.7.4.6	C00002	C00008	R00570	map00240
2.7.4.6	C00002	C00008	R00722	map00230
2.7.4.6	C00002	C00008	R01137	map00230
2.7.4.6	C00002	C00008	R01857	map00230
2.7.4.6	C00002	C00008	R02093	map00240
2.7.4.6	C00002	C00008	R02326	map00240
2.7.4.6	C00002	C00008	R02331	map00240
2.7.4.6	C00002	C00008	R03530	map00230
2.7.4.6	C00008	C00002	R00330	map00230
2.7.4.6	C00008	C00002	R00570	map00240
2.7.4.6	C00008	C00002	R00722	map00230
2.7.4.6	C00008	C00002	R01137	map00230
2.7.4.6	C00008	C00002	R01857	map00230
2.7.4.6	C00008	C00002	R02093	map00240
2.7.4.6	C00008	C00002	R02326	map00240
2.7.4.6	C00008	C00002	R02331	map00240
2.7.4.6	C00008	C00002	R03530	map00230
2.7.4.6	C00015	C00075	R00156	map00240
2.7.4.6	C00035	C00044	R00330	map00230
2.7.4.6	C00044	C00035	R00330	map00230
2.7.4.6	C00063	C00112	R00570	map00240
2.7.4.6	C00104	C00081	R00722	map00230
2.7.4.6	C00112	C00063	R00570	map00240
2.7.4.6	C00131	C00206	R01137	map00230
2.7.4.6	C00206	C00131	R01137	map00230
2.7.4.6	C00286	C00361	R01857	map00230
2.7.4.6	C00361	C00286	R01857	map00230
2.7.4.6	C00363	C00459	R02093	map00240
2.7.4.6	C00458	C00705	R02326	map00240
2.7.4.6	C00459	C00363	R02093	map00240
2.7.4.6	C00460	C01346	R02331	map00240
2.7.4.6	C00705	C00458	R02326	map00240
2.7.4.6	C01344	C01345	R03530	map00230
2.7.4.6	C01345	C01344	R03530	map00230
2.7.4.6	C01346	C00460	R02331	map00240
2.7.4.8	C00035	C00144	R00332	map00230
2.7.4.8	C00144	C00035	R00332	map00230
2.7.4.8	C00361	C00362	R02090	map00230
2.7.4.8	C00362	C00361	R02090	map00230
2.7.4.9	C00214	C00364	R01567	map00240
2.7.4.9	C00363	C00364	R02094	map00240
2.7.4.9	C00364	C00363	R02094	map00240
2.7.4.9	C00365	C01346	R02098	map00240
2.7.4.9	C01346	C00365	R02098	map00240
2.7.6.1	C00117	C00119	R01049	map00030
2.7.6.1	C00117	C00119	R01049	map00230
2.7.6.1	C00119	C00117	R01049	map00030
2.7.7.14	C03557	C05673	R04247	map00440
2.7.7.15	C06459	C05674	R02590	map00440
2.7.7.19	C00002	C00046	R00435	map00230
2.7.7.19	C00046	C00002	R00435	map00230
2.7.7.4	C00059	C00224	R00529	map00230
2.7.7.4	C05686	C05697	R04929	map00450
2.7.7.4	C05697	C05686	R04929	map00450
2.7.7.53	C00002	C00009	R00126	map00230
2.7.7.53	C00008	C01260	R00126	map00230
2.7.7.53	C00224	C01260	R01618	map00230
2.7.7.6	C00002	C00046	R00435	map00230
2.7.7.6	C00044	C00046	R00441	map00230
2.7.7.6	C00046	C00002	R00435	map00230
2.7.7.6	C00046	C00044	R00441	map00230
2.7.7.6	C00046	C00063	R00442	map00240
2.7.7.6	C00046	C00075	R00443	map00240
2.7.7.6	C00063	C00046	R00442	map00240
2.7.7.6	C00075	C00046	R00443	map00240
2.7.7.7	C00039	C00131	R00375	map00230
2.7.7.7	C00039	C00286	R00376	map00230
2.7.7.7	C00039	C00458	R00377	map00240
2.7.7.7	C00039	C00459	R00378	map00240
2.7.7.7	C00131	C00039	R00375	map00230
2.7.7.7	C00286	C00039	R00376	map00230
2.7.7.7	C00458	C00039	R00377	map00240
2.7.7.7	C00459	C00039	R00378	map00240
2.7.7.8	C00008	C00046	R00437	map00230
2.7.7.8	C00015	C00046	R00438	map00240
2.7.7.8	C00035	C00046	R00439	map00230
2.7.7.8	C00046	C00008	R00437	map00230
2.7.7.8	C00046	C00015	R00438	map00240
2.7.7.8	C00046	C00035	R00439	map00230
2.7.7.8	C00046	C00112	R00440	map00240
2.7.7.8	C00112	C00046	R00440	map00240
2.7.8.1	C00165	C05675	R04920	map00440
2.7.8.1	C05673	C05675	R04920	map00440
2.7.8.8	C00065	C02737	R01800	map00260
2.7.8.8	C00269	C02737	R01800	map00260
2.8.1.2	C00022	C00957	R03105	map00272
2.8.3.5	C00042	C00091	R00410	map00280
2.8.3.5	C00091	C00042	R00410	map00280
2.8.3.5	C00164	C00332	R00410	map00280
2.8.3.5	C00332	C00164	R00410	map00280
3.1.1.17	C00198	C00257	R01519	map00030
3.1.1.31	C01236	C00345	R02035	map00030
3.1.3.11	C05378	C05345	R04780	map00010
3.1.3.11	C05378	C05345	R04780	map00030
3.1.3.15	C01100	C00860	R03013	map00340
3.1.3.3	C01005	C00065	R00582	map00260
3.1.4.17	C00575	C00020	R00191	map00230
3.1.4.17	C00942	C00144	R01234	map00230
3.2.1.21	C05713	C05712	R04949	map00460
3.2.2.1	C00212	C00147	R01245	map00230
3.2.2.1	C00294	C00262	R01770	map00230
3.2.2.1	C00387	C00242	R01677	map00230
3.2.2.1	C01762	C00385	R02143	map00230
3.3.1.1	C00021	C00155	R00192	map00271
3.3.1.1	C00021	C00212	R00192	map00271
3.3.1.1	C05692	C00212	R04936	map00450
3.3.1.1	C05692	C05698	R04936	map00450
3.4.-.-	C05546	C03793	R04313	map00310
3.4.11.2	C01419	C00037	R00899	map00480
3.4.11.2	C01419	C00097	R00899	map00480
3.4.11.2	C05729	C05726	R04951	map00480
3.4.11.5	C00012	C00148	R00135	map00330
3.5.1.-	C03296	C03415	R04189	map00330
3.5.1.-	C03415	C03296	R04189	map00330
3.5.1.-	C05931	C00025	R00411	map00280
3.5.1.-	C12989	C00033	R06845	map00300
3.5.1.-	C12989	C00047	R06845	map00300
3.5.1.1	C00049	C00152	R00485	map00252
3.5.1.1	C00152	C00049	R00485	map00252
3.5.1.1	C00152	C00049	R00485	map00460
3.5.1.4	C02505	C07086	R02540	map00360
3.5.1.4	C02693	C00954	R03096	map00380
3.5.1.4	C03078	C01035	R03180	map00330
3.5.1.4	C03620	C00060	R03909	map00460
3.5.1.49	C02406	C00328	R01958	map00380
3.5.1.54	C01010	C00011	R00005	map00220
3.5.1.54	C01010	C00014	R00005	map00220
3.5.1.6	C00099	C02642	R00905	map00410
3.5.1.6	C02642	C00099	R00905	map00240
3.5.1.6	C02642	C00099	R00905	map00410
3.5.1.6	C05100	C06048	R04666	map00240
3.5.2.3	C00337	C00438	R01993	map00240
3.5.2.3	C00438	C00337	R01993	map00240
3.5.2.5	C00499	C02350	R02425	map00230
3.5.2.5	C02350	C00499	R02425	map00230
3.5.2.9	C01879	C00025	R00251	map00480
3.5.2.9	C02091	C00603	R05554	map00230
3.5.3.1	C00062	C00077	R00551	map00220
3.5.3.1	C00062	C00077	R00551	map00330
3.5.3.11	C00179	C00134	R01157	map00330
3.5.3.19	C00048	C00603	R00469	map00230
3.5.3.19	C00603	C00048	R00469	map00230
3.5.3.4	C00499	C00603	R02422	map00230
3.5.3.4	C00603	C00499	R02422	map00230
3.5.4.1	C00178	C02376	R01411	map00240
3.5.4.1	C00380	C00106	R00974	map00240
3.5.4.1	C02376	C00178	R01411	map00240
3.5.4.10	C00130	C04734	R01127	map00230
3.5.4.10	C04734	C00130	R01127	map00230
3.5.4.12	C00239	C00365	R01663	map00240
3.5.4.19	C02741	C04896	R04037	map00340
3.5.4.3	C00242	C00385	R01676	map00230
3.5.4.4	C00212	C00294	R01560	map00230
3.5.4.4	C00559	C05512	R02556	map00230
3.5.4.4	C05512	C00559	R02556	map00230
3.5.4.5	C00475	C00299	R01878	map00240
3.5.4.5	C00881	C00526	R02485	map00240
3.5.4.6	C00020	C00130	R00181	map00230
3.5.5.1	C00726	C00060	R00540	map00460
3.5.5.1	C02938	C00954	R03093	map00380
3.5.5.1	C05714	C01401	R03542	map00460
3.5.5.1	C05715	C00302	R01887	map00460
3.6.1.11	C01228	C04494	R03409	map00230
3.6.1.11	C04494	C01228	R03409	map00230
3.6.1.13	C00301	C00117	R01054	map00230
3.6.1.17	C01260	C00002	R00184	map00230
3.6.1.17	C01260	C00020	R00184	map00230
3.6.1.17	C01261	C00044	R01232	map00230
3.6.1.17	C01261	C00144	R01232	map00230
3.6.1.17	C04392	C00655	R02805	map00230
3.6.1.17	C04392	C00700	R02805	map00230
3.6.1.17	C06198	C00075	R00969	map00240
3.6.1.17	C06198	C00105	R00969	map00240
3.6.1.23	C00460	C00365	R02100	map00240
3.6.1.3	C00002	C00008	R00086	map00230
3.6.1.31	C02739	C02741	R04035	map00340
3.6.1.42	C00035	C00144	R00328	map00230
3.6.1.8	C00044	C00144	R00426	map00230
3.6.1.8	C00063	C00055	R00515	map00240
3.6.1.8	C00075	C00105	R00662	map00240
3.6.1.8	C00081	C00104	R00722	map00230
3.6.3.1	C00002	C00008	R00086	map00230
3.7.1.3	C00328	C00108	R00987	map00380
3.7.1.3	C02406	C05653	R03936	map00380
3.7.1.3	C03227	C00632	R02668	map00380
4.1.1.-	C00544	C05585	R02518	map00350
4.1.1.-	C01693	C05578	R03674	map00350
4.1.1.-	C02647	C05935	R04008	map00330
4.1.1.-	C02798	C03167	R04053	map00440
4.1.1.-	C03227	C05636	R04172	map00380
4.1.1.-	C05516	C05239	R04732	map00230
4.1.1.-	C05604	C05578	R04885	map00350
4.1.1.-	C05935	C02647	R04008	map00330
4.1.1.1	C00022	C05125	R00014	map00010
4.1.1.1	C05125	C00084	R00755	map00010
4.1.1.15	C00025	C00334	R00261	map00251
4.1.1.15	C00049	C00099	R00489	map00252
4.1.1.15	C00049	C00099	R00489	map00410
4.1.1.15	C00506	C00245	R01682	map00430
4.1.1.15	C00606	C00519	R02466	map00430
4.1.1.17	C00077	C00134	R00670	map00220
4.1.1.17	C00077	C00134	R00670	map00330
4.1.1.21	C03373	C04751	R04209	map00230
4.1.1.21	C04751	C03373	R04209	map00230
4.1.1.23	C00331	C00637	R01974	map00380
4.1.1.23	C01103	C00105	R00965	map00240
4.1.1.48	C01302	C03506	R03508	map00400
4.1.1.48	C03506	C01302	R03508	map00400
4.1.1.49	C00036	C00074	R00341	map00020
4.1.1.49	C00074	C00036	R00341	map00020
4.1.1.50	C00019	C01137	R00178	map00330
4.1.1.65	C02737	C00350	R02055	map00260
4.1.2.13	C00111	C05378	R01070	map00010
4.1.2.13	C00111	C05378	R01070	map00030
4.1.2.13	C00118	C05378	R01070	map00010
4.1.2.13	C00118	C05378	R01070	map00030
4.1.2.13	C05378	C00111	R01070	map00010
4.1.2.13	C05378	C00111	R01070	map00030
4.1.2.13	C05378	C00118	R01070	map00010
4.1.2.13	C05378	C00118	R01070	map00030
4.1.2.5	C00037	C05519	R06171	map00260
4.1.2.5	C05519	C00037	R06171	map00260
4.1.3.27	C00251	C00108	R00985	map00400
4.1.3.27	C00251	C00108	R00986	map00400
4.2.1.-	C01817	C05330	R03730	map00460
4.2.1.-	C01817	C05717	R03730	map00460
4.2.1.-	C02220	C03453	R03887	map00380
4.2.1.-	C03063	C05601	R04131	map00350
4.2.1.-	C03063	C06201	R04132	map00350
4.2.1.-	C05600	C05601	R04895	map00350
4.2.1.-	C05600	C06201	R06897	map00350
4.2.1.-	C06442	C06231	R06979	map00260
4.2.1.10	C00230	C02637	R01627	map00400
4.2.1.10	C00944	C02637	R03084	map00400
4.2.1.10	C02637	C00230	R01627	map00400
4.2.1.10	C02637	C00944	R03084	map00400
4.2.1.11	C00074	C00631	R00658	map00010
4.2.1.11	C00944	C02637	R03084	map00400
4.2.1.11	C02637	C00944	R03084	map00400
4.2.1.17	C00877	C01144	R03026	map00310
4.2.1.17	C00877	C01144	R03026	map00380
4.2.1.17	C00894	C05668	R03045	map00410
4.2.1.17	C03069	C05998	R04137	map00280
4.2.1.17	C03345	C04405	R04204	map00280
4.2.1.17	C03460	C06000	R04224	map00280
4.2.1.17	C05668	C00894	R03045	map00410
4.2.1.17	C05998	C03069	R04137	map00280
4.2.1.19	C04666	C01267	R03457	map00340
4.2.1.2	C00122	C00149	R01082	map00020
4.2.1.2	C00149	C00122	R01082	map00020
4.2.1.20	C00065	C00661	R02722	map00400
4.2.1.20	C00078	C03506	R02722	map00400
4.2.1.20	C00463	C00078	R00674	map00400
4.2.1.20	C00463	C03506	R02340	map00400
4.2.1.20	C00661	C00065	R02722	map00400
4.2.1.20	C03506	C00078	R02722	map00400
4.2.1.20	C03506	C00463	R02340	map00400
4.2.1.22	C00065	C00097	R00891	map00260
4.2.1.22	C00155	C02291	R01290	map00260
4.2.1.22	C00155	C02291	R01290	map00271
4.2.1.22	C02291	C00155	R01290	map00271
4.2.1.22	C05698	C05699	R04942	map00450
4.2.1.3	C00158	C00311	R01324	map00020
4.2.1.3	C00158	C00417	R01325	map00020
4.2.1.3	C00311	C00158	R01324	map00020
4.2.1.3	C00311	C00417	R01900	map00020
4.2.1.3	C00417	C00158	R01325	map00020
4.2.1.3	C00417	C00311	R01900	map00020
4.2.1.33	C02504	C02631	R03968	map00290
4.2.1.33	C02631	C04411	R04001	map00290
4.2.1.33	C04411	C02631	R04001	map00290
4.2.1.36	C01251	C04002	R03444	map00300
4.2.1.36	C04002	C01251	R03444	map00300
4.2.1.36	C04002	C05662	R04371	map00300
4.2.1.36	C05662	C04002	R04371	map00300
4.2.1.51	C00166	C00254	R01373	map00400
4.2.1.51	C00254	C00166	R01373	map00400
4.2.1.51	C00826	C00079	R00691	map00400
4.2.1.70	C00106	C01168	R01055	map00240
4.2.1.70	C01168	C00106	R01055	map00240
4.2.1.9	C04272	C00141	R04441	map00290
4.2.1.9	C06007	C06008	R05070	map00290
4.2.3.1	C01102	C00188	R01466	map00260
4.2.3.4	C04691	C00944	R03083	map00400
4.2.3.5	C01269	C00251	R01714	map00400
4.3.1.17	C00065	C00022	R00220	map00260
4.3.1.17	C00065	C02218	R00590	map00272
4.3.1.19	C00065	C00022	R00220	map00260
4.3.1.19	C00188	C00109	R00996	map00260
4.3.2.1	C00062	C03406	R01086	map00252
4.3.2.1	C00062	C03406	R01086	map00330
4.3.2.1	C03406	C00062	R01086	map00220
4.3.2.1	C03406	C00062	R01086	map00252
4.3.2.1	C03406	C00062	R01086	map00330
4.3.2.2	C00122	C03794	R01083	map00230
4.3.2.2	C00122	C03794	R01083	map00252
4.3.2.2	C03794	C00122	R01083	map00230
4.3.2.2	C03794	C00122	R01083	map00252
4.3.2.2	C04677	C04823	R04559	map00230
4.3.2.2	C04823	C04677	R04559	map00230
4.4.1.1	C00022	C00097	R00782	map00272
4.4.1.1	C00097	C02291	R01001	map00260
4.4.1.1	C00097	C02291	R01001	map00271
4.4.1.1	C00109	C02291	R01001	map00260
4.4.1.1	C00109	C02291	R01001	map00271
4.4.1.1	C00491	C01962	R02408	map00272
4.4.1.1	C02291	C00097	R01001	map00260
4.4.1.1	C02291	C00109	R01001	map00260
4.4.1.1	C05699	C00109	R04930	map00450
4.4.1.1	C05699	C05688	R04930	map00450
4.4.1.8	C00022	C00097	R00782	map00272
4.4.1.8	C00491	C01962	R02408	map00272
4.4.1.8	C02291	C00155	R01286	map00271
4.4.1.8	C05699	C05698	R04941	map00450
4.6.1.1	C00002	C00575	R00089	map00230
4.6.1.1	C00044	C00942	R00434	map00230
5.1.3.1	C00199	C00231	R01529	map00030
5.1.3.1	C00231	C00199	R01529	map00030
5.1.3.3	C000221	C00267	R01602	map00010
5.3.1.1	C00111	C00118	R01015	map00010
5.3.1.1	C00118	C00111	R01015	map00010
5.3.1.16	C04896	C04916	R04640	map00340
5.3.1.24	C01302	C04302	R03509	map00400
5.3.1.24	C04302	C01302	R03509	map00400
5.3.1.6	C00117	C00199	R01056	map00030
5.3.1.6	C00199	C00117	R01056	map00030
5.3.1.9	C00668	C05345	R02739	map00010
5.3.1.9	C00668	C05345	R02739	map00030
5.3.1.9	C00668	C05345	R02740	map00010
5.3.1.9	C00668	C05345	R02740	map00030
5.3.1.9	C01172	C05345	R03321	map00010
5.3.1.9	C05345	C00668	R02739	map00030
5.3.1.9	C05345	C00668	R02740	map00010
5.3.1.9	C05345	C00668	R02740	map00030
5.3.1.9	C05345	C01172	R03321	map00010
5.3.3.-	C05600	C03063	R04134	map00350
5.3.3.10	C04186	C04052	R04379	map00350
5.4.2.1	C00197	C00631	R01518	map00010
5.4.2.1	C00236	C01159	R01662	map00010
5.4.2.1	C01159	C00236	R01662	map00010
5.4.99.5	C00251	C00254	R01715	map00400
5.4.99.5	C00254	C00251	R01715	map00400
6.1.1.1	C00082	C02839	R02918	map00400
6.1.1.10	C00073	C02430	R03659	map00271
6.1.1.10	C01647	C05336	R04773	map00450
6.1.1.10	C05335	C05336	R04773	map00450
6.1.1.11	C00065	C02553	R03662	map00260
6.1.1.12	C00049	C02984	R05577	map00252
6.1.1.12	C00049	C06113	R03647	map00252
6.1.1.14	C00037	C02412	R03654	map00260
6.1.1.15	C00148	C02702	R03661	map00330
6.1.1.16	C00097	C03125	R03650	map00272
6.1.1.17	C00025	C02987	R05578	map00251
6.1.1.17	C00025	C06112	R03651	map00251
6.1.1.18	C00064	C02282	R03652	map00251
6.1.1.19	C00062	C02163	R03646	map00330
6.1.1.19	C02163	C00062	R03646	map00330
6.1.1.2	C00078	C03512	R03664)	map00380
6.1.1.20	C00079	C03511	R03660	map00400
6.1.1.21	C00135	C02988	R03655	map00340
6.1.1.22	C00152	C03402	R03648	map00252
6.1.1.3	C00188	C02992	R03663	map00260
6.1.1.4	C00123	C02047	R03657	map00290
6.1.1.5	C00407	C03127	R03656	map00290
6.1.1.6	C00047	C01931	R03658	map00300
6.1.1.7	C00041	C00886	R03038	map00252
6.1.1.7	C00886	C00041	R03038	map00252
6.1.1.9	C00183	C02554	R03665	map00290
6.2.1.1	C00033	C00024	R00235	map00010
6.2.1.4	C00042	C00091	R00432	map00020
6.2.1.4	C00042	C00091	R00727	map00020
6.2.1.4	C00091	C00042	R00432	map00020
6.2.1.4	C00091	C00042	R00727	map00020
6.3.1.2	C00025	C00064	R00253	map00251
6.3.1.2	C00064	C00025	R00253	map00251
6.3.2.1	C00522	C00864	R02473	map00410
6.3.2.2	C00097	C00669	R00894	map00251
6.3.2.2	C00097	C00669	R00894	map00480
6.3.2.3	C00669	C00051	R00497	map00251
6.3.2.3	C00669	C00051	R00497	map00480
6.3.2.6	C00049	C04823	R04591	map00230
6.3.2.6	C04751	C04823	R04591	map00230
6.3.2.6	C04823	C00049	R04591	map00230
6.3.2.6	C04823	C04751	R04591	map00230
6.3.3.1	C04640	C03373	R04208	map00230
6.3.4.13	C03090	C03838	R04144	map00230
6.3.4.16	C00011	C00169	R00149	map00251
6.3.4.16	C00014	C00169	R00149	map00251
6.3.4.2	C00075	C00063	R00571	map00240
6.3.4.4	C00049	C03794	R01135	map00230
6.3.4.4	C00049	C03794	R01135	map00252
6.3.4.4	C00130	C03794	R01135	map00230
6.3.4.4	C00130	C03794	R01135	map00252
6.3.4.4	C03794	C00049	R01135	map00252
6.3.4.4	C03794	C00130	R01135	map00252
6.3.4.5	C00327	C03406	R01954	map00220
6.3.4.5	C00327	C03406	R01954	map00252
6.3.4.5	C00327	C03406	R01954	map00330
6.3.4.5	C03406	C00327	R01954	map00252
6.3.4.5	C03406	C00327	R01954	map00330
6.3.4.6	C00086	C01010	R00774	map00220
6.3.4.6	C01010	C00086	R00774	map00220
6.3.5.1	C00857	C00003	R00257	map00251
6.3.5.2	C00655	C00144	R01230	map00230
6.3.5.2	C00655	C00144	R01231	map00230
6.3.5.2	C00655	C00144	R01231	map00251
6.3.5.3	C04376	C04640	R04463	map00230
6.3.5.4	C00049	C00152	R00578	map00252
6.3.5.4	C00152	C00049	R00578	map00252
6.3.5.5	C00064	C00169	R00575	map00240
6.3.5.5	C00064	C00169	R00575	map00251
6.4.1.1	C00022	C00036	R00344	map00020
6.4.1.1	C00022	C00036	R00344	map00252
6.4.1.1	C00036	C00022	R00344	map00020
6.4.1.1	C00036	C00022	R00344	map00252

[truncated: 5 more sheets: T. parva, C. elegans, D. melanogaster, C. hominis, E. coli]
